# Supplementary material for: Multi‐Trait Genetic Insights Into Schizophrenia Across Ancestries: Genome‐Wide Association Meta‐Analyses, Machine Learning, and Drug Repurposing Study
Source: Brain Behav. 2026 Jul 9;16(7):e71594. doi: 10.1002/brb3.71594 (PMC13347149; doi:10.1002/brb3.71594)
Supplement: Supplementary file 2 — Supplementary Table: brb371594‐sup‐0002‐TableS1.xlsx [file BRB3-16-e71594-s001.xlsx]

## Sheet: Description
Supplementary Table	Description
S1	GWAS summary data for 23 types of drug use from the UK Biobank.
S2	GWAS summary data for 23 types of drug use from the BioBank Japan.
S3	Detailed descriptions of five schizophrenia transcriptome datasets from the Gene Expression Omnibus (GEO).
S4	Detailed descriptions of GWAS summaries for 44 cross-ancestry hippocampal volume traits.
S5	130 independent genome-wide significant SNPs for multi-ancestry meta-analysis (MAMT).
S6	A 99% confidence set of 126 SNVs derived using a multi-ancestry Bayesian fine-mapping approach, complemented by METAL heterogeneity tests.
S7	Identification of 470 genes through FUMA annotation.
S8	Gene screening for SC-relatedness based on MAGMA and POPS analyses.
S9	Determination of 320 genes significantly associated with SC (P < 1.93 × 10-6) through TWAS.
S10	72 SC-related genes identified via SMR analysis, with Bonferroni-adjusted SMR P < 0.05 and non-significant HEIDI tests (P > 0.01).
S11	Phenotypic analysis of 40 credible SC genes based on the Mouse Genome Informatics (MGI) database.
S12	Expression differences in 31 of the 40 credible SC genes among SC patients and controls, calculated using rank-sum tests.
S13	Extraction of TWAS Z-values for 40 credible SC genes for computational drug repurposing via the Connectivity Map (CMap).
S14	Comprehensive analysis combining plasma protein data from deCODE and UKB databases with MAMT data using the BLISS tool.
S15	Bidirectional two-sample Mendelian Randomization (MR) analysis of MAMT with multiple ancestral hippocampal volumes.

## Sheet: S1
filename	Category	Phenotype	No. samples	No. cases	No. controls
A02B	ATC A	Drugs for peptic ulcer and gastro-esophageal reflux disease	132367	53137	79230
A10	ATC A	Drugs used in diabetes	305913	15272	290641
B01A	ATC B	Antithrombotic agents	153639	67653	85986
C01D	ATC C	Vasodilators used in cardiac diseases	242659	5546	237113
C02	ATC C	Antihypertensives	152380	6431	145949
C03	ATC C	Diuretics	229086	34453	194633
C07	ATC C	Beta blocking agents	224024	31700	192324
C08	ATC C	Calcium channel blockers	204378	31904	172474
C09	ATC C	Agents acting on the renin-angiotensin system	237530	62752	174778
C10AA	ATC C	HMG CoA reductase inhibitors	290385	73475	216910
H03A	ATC H	Thyroid preparations	305582	24832	280750
L04	ATC L	Immunosuppressants	272602	3954	268648
M01A	ATC M	Anti-inflammatory and antirheumatic products, non-steroids	164520	74150	90370
M05B	ATC M	Drugs affecting bone structure and mineralization	215668	7870	207798
N02A	ATC N	Opioids	78808	22982	55826
N02BA	ATC N	Salicylic acid and derivatives	112010	61583	50427
N02BE	ATC N	Anilides	179810	83218	96592
N02C	ATC N	Antimigraine preparations	119844	5521	114323
N06A	ATC N	Antidepressants	304162	33757	270405
R03A	ATC R	Adrenergics, inhalants	176445	28880	147565
R03BA	ATC R	Glucocorticoids	205700	17352	188348
R06A	ATC R	Antihistamines for systemic use	151636	13984	137652
S01E	ATC S	Antiglaucoma preparations and miotics	100868	5215	95653

## Sheet: S2
filename	Category	Phenotype	No. samples	No. cases	No. controls
A02B	ATC A	Drugs for peptic ulcer and gastro-esophageal reflux disease	178726	53363	125363
A10	ATC A	Drugs used in diabetes	178726	30515	148211
B01A	ATC B	Antithrombotic agents	178726	54220	124506
C01D	ATC C	Vasodilators used in cardiac diseases	178726	17050	161676
C02	ATC C	Antihypertensives	178726	5688	173038
C03	ATC C	Diuretics	178726	22356	156370
C07	ATC C	Beta blocking agents	178726	20367	158359
C08	ATC C	Calcium channel blockers	178726	49327	129399
C09	ATC C	Agents acting on the renin-angiotensin system	178726	45820	132906
C10AA	ATC C	HMG CoA reductase inhibitors	178726	33295	145431
H03A	ATC H	Thyroid preparations	178726	3103	175623
L04	ATC L	Immunosuppressants	178726	3483	175243
M01A	ATC M	Anti-inflammatory and antirheumatic products, non-steroids	178726	29694	149032
M05B	ATC M	Drugs affecting bone structure and mineralization	178726	6143	172583
N02A	ATC N	Opioids	178726	3566	175160
N02BA	ATC N	Salicylic acid and derivatives	178726	41461	137265
N02BE	ATC N	Anilides	178726	4421	174305
N02C	ATC N	Antimigraine preparations	178726	387	178339
N06A	ATC N	Antidepressants	178726	3288	175438
R03A	ATC R	Adrenergics, inhalants	178726	5880	172846
R03BA	ATC R	Glucocorticoids	178726	13102	165624
R06A	ATC R	Antihistamines for systemic use	178726	10163	168563
S01E	ATC S	Antiglaucoma preparations and miotics	178726	5911	172815

## Sheet: S3
Datasets	Platform	Schizophrenia	Controls	Samples	Method
GSE38481	GPL6883	15	22	Whole blood	Microarray
GSE38484	GPL6947	106	96	Whole blood	Microarray
GSE27383	GPL570	43	29	PBMC	Microarray
GSE18312	GPL5175	13	8	PBMC	Microarray
GSE165604	GPL16791	19	18	Blood lymphocytes	RNA-seq

## Sheet: S4
reportedTrait	efoTraits	discoverySampleAncestry
Hippocampal subfield left CA1 volume (body)	hippocampal CA1 volume	38977 European, East Asian
Hippocampal subfield left CA1 volume (head)	hippocampal CA1 volume	38977 European, East Asian
Hippocampal subfield left CA3 volume (body)	hippocampal CA3 volume	38977 European, East Asian
Hippocampal subfield left CA3 volume (head)	hippocampal CA3 volume	38977 European, East Asian
Hippocampal subfield left CA4 volume (body)	hippocampal CA4 volume	38977 European, East Asian
Hippocampal subfield left CA4 volume (head)	hippocampal CA4 volume	38977 European, East Asian
Left fimbria volume	hippocampus fimbria volume	38977 European, East Asian
Hippocampal left GC-ML-DG volume (body)	dentate gyrus volume measurement	38977 European, East Asian
Hippocampal left GC-ML-DG volume (head)	dentate gyrus volume measurement	38977 European, East Asian
Hippocampal left HATA volume	hippocampal amigdala transition area volume	38977 European, East Asian
Left hippocampal volume (body)	hippocampal volume	38977 European, East Asian
Left hippocampal volume (fissure)	hippocampal volume	38977 European, East Asian
Left hippocampal volume (head)	hippocampal volume	38977 European, East Asian
Left hippocampal volume (tail)	hippocampal volume	38977 European, East Asian
Left hippocampal volume	hippocampal volume	65791 European, East Asian
Left molecular layer hippocampal volume (body)	hippocampus molecular layer volume	38977 European, East Asian
Left molecular layer hippocampal volume (head)	hippocampus molecular layer volume	38977 European, East Asian
Left parasubiculum volume	parasubiculum volume	38977 European, East Asian
Left presubiculum volume (body)	presubiculum volume	38977 European, East Asian
Left presubiculum volume (head)	presubiculum volume	38977 European, East Asian
Left subiculum volume (body)	subiculum volume	38977 European, East Asian
Left subiculum volume (head)	subiculum volume	38977 European, East Asian
Hippocampal subfield right CA1 volume (body)	hippocampal CA1 volume	38977 European, East Asian
Hippocampal subfield right CA1 volume (head)	hippocampal CA1 volume	38977 European, East Asian
Hippocampal subfield right CA3 volume (body)	hippocampal CA3 volume	38977 European, East Asian
Hippocampal subfield right CA3 volume (head)	hippocampal CA3 volume	38977 European, East Asian
Hippocampal subfield right CA4 volume (body)	hippocampal CA4 volume	38977 European, East Asian
Hippocampal subfield right CA4 volume (head)	hippocampal CA4 volume	38977 European, East Asian
Right fimbria volume	hippocampus fimbria volume	38977 European, East Asian
Hippocampal right GC-ML-DG volume (body)	dentate gyrus volume measurement	38977 European, East Asian
Hippocampal right GC-ML-DG volume (head)	dentate gyrus volume measurement	38977 European, East Asian
Hippocampal right HATA volume	hippocampal amigdala transition area volume	38977 European, East Asian
Right hippocampal volume (body)	hippocampal volume	38977 European, East Asian
Right hippocampal volume (fissure)	hippocampal volume	38977 European, East Asian
Right hippocampal volume (head)	hippocampal volume	38977 European, East Asian
Right hippocampal volume (tail)	hippocampal volume	38977 European, East Asian
Right hippocampal volume	hippocampal volume	65791 European, East Asian
Right molecular layer hippocampal volume (body)	hippocampus molecular layer volume	38977 European, East Asian
Right molecular layer hippocampal volume (head)	hippocampus molecular layer volume	38977 European, East Asian
Right parasubiculum volume	parasubiculum volume	38977 European, East Asian
Right presubiculum volume (body)	presubiculum volume	38977 European, East Asian
Right presubiculum volume (head)	presubiculum volume	38977 European, East Asian
Right subiculum volume (body)	subiculum volume	38977 European, East Asian
Right subiculum volume (head)	subiculum volume	38977 European, East Asian

## Sheet: S5
rsID	GenomicLocus	uniqID	Chr	Pos	P.MAMT	nGWASSNPs	IndSigSNP	nearestGene	func	CADD	RDB
rs4702	72	15:91426560:A:G	15	91426560	5.398e-15	18	rs4702	FURIN	UTR3	17.36	5
rs13016542	11	2:145183851:C:T	2	145183851	2.125e-08	21	rs13016542	ZEB2	intronic	17.11	6
rs61937595	60	12:57682956:C:T	12	57682956	5.031e-10	8	rs61937595	R3HDM2:RP11-123K3.4	intronic	16.5	6
rs17592552	16	2:201176071:C:T	2	201176071	6.297e-13	94	rs17592552	SPATS2L	intronic	16.07	4
rs4793885	76	17:55728224:A:G	17	55728224	2.071e-09	28	rs4793885	MSI2	intronic	15.71	5
rs56335113	3	1:30427639:A:G	1	30427639	5.691e-11	104	rs56335113	RP11-179G8.1	intergenic	15.35	5
rs3814881	74	16:30000901:A:G	16	30000901	1.049e-11	124	rs3814881	TAOK2	intronic	15.11	NA
rs13262595	47	8:143316970:A:G	8	143316970	2.006e-12	87	rs13262595	TSNARE1	intronic	14.3	2b
rs3740387	51	10:104849468:A:G	10	104849468	2.99e-13	281	rs3740387	CNNM2:NT5C2	exonic	13.34	NA
rs4697446	24	4:24269622:G:T	4	24269622	3.248e-08	35	rs4697446	AC092846.1	intergenic	13.11	6
rs1451488	15	2:199990107:A:G	2	199990107	4.675e-11	127	rs1451488	AC018717.2	intergenic	12.94	NA
rs17731	48	10:3821561:A:G	10	3821561	5.625e-10	41	rs17731	KLF6	UTR3	12.42	4
rs72802868	33	5:152235215:G:T	5	152235215	2.665e-08	615	rs72802868	AC091969.1	ncRNA_intronic	12.13	5
rs35630683	71	15:85349231:C:T	15	85349231	1.871e-11	369	rs35630683	ZNF592	UTR3	11.99	7
rs4271249	6	1:98398619:G:T	1	98398619	7.212e-09	74	rs4271249	RP11-272L13.3	downstream	11.73	6
rs6670165	7	1:177280121:C:T	1	177280121	2.824e-08	61	rs6670165	BRINP2	intergenic	11.6	6
rs2304204	82	19:50169020:C:T	19	50169020	3.029e-10	89	rs2304204	IRF3:BCL2L12	UTR5	11.47	NA
rs4147157	51	10:104536360:A:G	10	104536360	6.629e-18	231	rs4147157	WBP1L	intronic	10.51	1b
rs79780963	51	10:104952499:C:T	10	104952499	1.275e-09	1	rs79780963	NT5C2	intronic	10.41	4
rs6227	72	15:91425232:C:T	15	91425232	2.554e-11	35	rs6227	FURIN	UTR3	10.19	2b
rs35351411	69	15:61872197:A:C	15	61872197	2.176e-11	64	rs35351411	RP11-507B12.2	ncRNA_intronic	8.574	7
rs2057884	41	7:104930250:C:T	7	104930250	9.809e-11	263	rs2057884	SRPK2	intronic	8.544	5
rs9318627	66	13:79930079:A:C	13	79930079	2.966e-08	294	rs9318627	RBM26	intronic	8.308	7
rs223332	27	4:103790186:G:T	4	103790186	3.251e-08	385	rs223332	CISD2	UTR5	8.298	2a
rs35607894	67	14:72408638:A:G	14	72408638	2.318e-09	36	rs35607894	RGS6	intronic	7.966	4
rs9420	53	11:57510294:A:G	11	57510294	2.129e-08	132	rs9420	TMX2-CTNND1:C11orf31:RP11-691N7.6	intronic	7.668	1f
rs11062161	58	12:2329970:C:T	12	2329970	1.157e-13	32	rs11062161	CACNA1C:CACNA1C-AS4	ncRNA_exonic	7.641	6
rs12498839	29	4:176731401:A:G	4	176731401	4.467e-09	31	rs12498839	GPM6A:RP11-806K15.1	ncRNA_intronic	7.361	5
rs2153960	37	6:108988184:A:G	6	108988184	7.012e-09	63	rs2153960	FOXO3	intronic	7.289	4
rs172531	2	1:8495590:A:G	1	8495590	4.785e-08	63	rs172531	RERE	intronic	6.855	1f
rs4790084	75	17:1282979:A:G	17	1282979	3.848e-09	86	rs4790084	YWHAE	intronic	6.473	3a
rs12969453	79	18:52751708:A:G	18	52751708	2.226e-09	29	rs12969453	CTD-2171N6.1	intergenic	6.428	7
rs2514218	54	11:113392994:C:T	11	113392994	7.45e-10	73	rs2514218	DRD2	intergenic	6.355	6
rs2381760	12	2:146440672:A:G	2	146440672	2.358e-08	19	rs2381760	AC079163.1	intergenic	6.322	3a
rs6678847	1	1:2375506:C:T	1	2375506	1.194e-09	27	rs6678847	PLCH2	intronic	6.05	4
rs11711948	23	3:181188505:A:G	3	181188505	1.325e-08	46	rs11711948	SOX2-OT	ncRNA_intronic	5.739	7
rs320684	43	7:137040466:A:G	7	137040466	3.758e-09	90	rs320684	AC078842.3	intergenic	5.559	7
rs145071536	9	1:243793012:C:T	1	243793012	2.034e-08	4	rs145071536	AKT3	intronic	5.462	7
rs699318	14	2:198281743:C:T	2	198281743	1.07e-08	422	rs699318	SF3B1	intronic	5.346	7
rs9636107	79	18:53200117:A:G	18	53200117	4.703e-11	29	rs9636107	TCF4	intronic	5.047	5
rs6466034	41	7:104598750:C:T	7	104598750	1.243e-09	246	rs6466034	RP11-325F22.2:LINC01004	ncRNA_intronic	5.014	5
rs1727319	63	12:123701353:C:T	12	123701353	1.171e-18	261	rs1727319	MPHOSPH9	intronic	4.954	NA
rs7184325	73	16:9906082:C:T	16	9906082	2.501e-08	202	rs7184325	GRIN2A	intronic	4.742	4
rs12423277	58	12:2314319:A:C	12	2314319	3.991e-14	91	rs12423277	CACNA1C	intronic	4.591	5
rs9877046	19	3:50352458:G:T	3	50352458	9.422e-10	44	rs9877046	HYAL1	intergenic	4.456	1f
rs61884301	52	11:46729115:G:T	11	46729115	6.266e-11	219	rs61884301	ZNF408	intergenic	4.372	4
rs11664298	80	18:77578986:A:G	18	77578986	2.054e-08	14	rs11664298	RP11-154H12.3	intergenic	4.359	5
rs13142920	29	4:176728614:A:C	4	176728614	7.03e-09	7	rs13142920	GPM6A:RP11-806K15.1	ncRNA_intronic	4.28	5
rs1915019	46	8:89283689:A:G	8	89283689	2.473e-09	408	rs1915019	MMP16	intronic	4.144	7
rs34345163	17	2:225459080:A:G	2	225459080	5.241e-09	74	rs34345163	CUL3	intergenic	4.119	7
rs4421257	39	7:1955152:C:T	7	1955152	8.031e-12	234	rs4421257	MAD1L1	intronic	4.066	5
rs10510760	20	3:52650348:A:G	3	52650348	1.387e-11	320	rs10510760	PBRM1	intronic	3.921	NA
rs73477275	79	18:53095616:A:G	18	53095616	4.603e-08	48	rs73477275	TCF4	intronic	3.85	6
rs129857	84	22:42399686:C:T	22	42399686	3.658e-08	206	rs129857	WBP2NL	intronic	3.628	1f
rs994280	16	2:201240086:A:G	2	201240086	1.181e-09	40	rs994280	SPATS2L	intronic	3.531	NA
rs4270295	15	2:200054867:A:G	2	200054867	4.501e-10	195	rs4270295	RNU7-147P	upstream	3.302	7
rs747462	18	2:233790171:A:C	2	233790171	2.374e-08	39	rs747462	NGEF	intronic	3.26	2b
rs281771	16	2:200812202:A:C	2	200812202	7.794e-13	167	rs281771	C2orf69:TYW5	intronic	3.078	7
rs7296418	63	12:123457619:C:T	12	123457619	2.199e-15	114	rs7296418	ABCB9	UTR5	3.038	7
rs1347692	16	2:201297861:C:T	2	201297861	6.811e-09	45	rs1347692	SPATS2L	intronic	2.98	6
rs74914300	79	18:53010348:G:T	18	53010348	1.254e-08	46	rs74914300	TCF4	intronic	2.871	7
rs1469712	81	19:19528821:A:C	19	19528821	2.573e-10	200	rs1469712	GATAD2A	intronic	2.765	NA
rs3935729	47	8:143299996:G:T	8	143299996	3.841e-08	21	rs3935729	TSNARE1	intronic	2.747	2b
rs6762456	23	3:181220879:G:T	3	181220879	9.003e-09	21	rs6762456	SOX2-OT	ncRNA_intronic	2.738	6
rs4666990	13	2:185663304:C:T	2	185663304	4.022e-10	126	rs4666990	ZNF804A	intronic	2.725	6
rs4936215	56	11:133852684:A:G	11	133852684	4.483e-09	34	rs4936215	IGSF9B	intergenic	2.615	5
rs298214	45	8:65292781:C:T	8	65292781	1.107e-09	136	rs298214	LINC00966	ncRNA_intronic	2.529	2b
rs217323	35	6:84354101:A:G	6	84354101	1.218e-09	97	rs217323	SNAP91	intronic	2.526	7
rs12061680	5	1:73778378:A:G	1	73778378	1.707e-11	817	rs12061680	RP4-598G3.1	ncRNA_intronic	2.451	7
rs4479913	38	6:165075210:A:G	6	165075210	1.466e-08	55	rs4479913	RP11-300M24.1	intergenic	2.405	6
rs35225200	27	4:103146888:A:C	4	103146888	1.657e-12	33	rs35225200	SLC39A8	intergenic	2.395	7
rs13080668	20	3:53443354:C:T	3	53443354	1.915e-08	75	rs13080668	SNORA26	intergenic	2.381	6
rs352167	20	3:52238656:C:T	3	52238656	2.321e-09	42	rs352167	ALAS1	intronic	2.379	NA
rs7701440	32	5:60620980:C:T	5	60620980	2.988e-10	271	rs7701440	ZSWIM6	intergenic	2.379	6
rs28811332	62	12:110844189:C:T	12	110844189	6.62e-10	87	rs28811332	RP11-478C19.2	ncRNA_intronic	2.342	6
rs12285419	52	11:46343189:A:C	11	46343189	1.497e-10	160	rs12285419	CREB3L1	downstream	2.158	7
rs2970610	4	1:44097530:C:T	1	44097530	5.192e-14	224	rs2970610	PTPRF	intergenic	2.09	6
rs61405217	28	4:170322312:C:T	4	170322312	1.592e-09	142	rs61405217	NEK1	intronic	2.04	5
rs55661361	55	11:124613957:A:G	11	124613957	3.138e-09	40	rs55661361	NRGN	intronic	1.932	5
rs6804239	22	3:161780488:C:T	3	161780488	6.796e-11	222	rs6804239	RP11-774I5.1	intergenic	1.905	6
rs9569820	65	13:58702746:G:T	13	58702746	6.04e-09	179	rs9569820	LINC00374	intergenic	1.805	6
rs6938026	34	6:43185733:A:G	6	43185733	1.253e-08	70	rs6938026	CUL9:RP3-330M21.5	ncRNA_intronic	1.764	4
rs6482437	49	10:18726326:A:C	10	18726326	2.037e-08	76	rs6482437	CACNB2	intronic	1.752	6
rs13096176	23	3:180752138:C:T	3	180752138	1.955e-14	176	rs13096176	SOX2-OT	ncRNA_intronic	1.662	7
rs66691851	21	3:136154828:C:T	3	136154828	1.938e-14	331	rs66691851	STAG1	intronic	1.648	7
rs6943762	40	7:86403263:C:T	7	86403263	2.774e-08	29	rs6943762	GRM3	intronic	1.645	7
rs6451814	30	5:45735083:C:T	5	45735083	1.457e-11	921	rs6451814	HCN1	intergenic	1.61	7
rs7810970	39	7:2276385:A:G	7	2276385	7.983e-09	160	rs7810970	FTSJ2	intronic	1.587	4
rs7785663	43	7:137070298:A:G	7	137070298	6.787e-15	50	rs7785663	DGKI	UTR3	1.573	6
rs10873538	68	14:104255569:G:T	14	104255569	1.729e-10	220	rs10873538	PPP1R13B	intronic	1.513	6
rs77483950	19	3:50440490:A:G	3	50440490	2.321e-08	115	rs77483950	CACNA2D2	intronic	1.504	7
rs4790337	75	17:1274595:G:T	17	1274595	1.596e-08	51	rs4790337	YWHAE	intronic	1.419	7
rs1711731	70	15:78861918:A:G	15	78861918	8.051e-09	74	rs1711731	CHRNA5	intronic	1.416	NA
rs893949	57	11:134296384:C:T	11	134296384	3.254e-08	4	rs893949	RP11-627G23.1	intergenic	1.343	NA
rs73229090	44	8:27442127:A:C	8	27442127	1.703e-08	27	rs73229090	GULOP	ncRNA_intronic	1.273	4
rs6716488	18	2:233595163:A:C	2	233595163	3.105e-10	91	rs6716488	GIGYF2	intronic	1.125	6
rs112222723	50	10:64862477:C:T	10	64862477	3.487e-08	133	rs112222723	RNU6-543P	intergenic	1.124	5
rs62340585	29	4:176871122:A:G	4	176871122	3.197e-10	40	rs62340585	GPM6A	intronic	1.1	6
rs2190864	67	14:72416219:C:T	14	72416219	1.214e-13	109	rs2190864	RGS6	intronic	1.078	NA
rs7803571	42	7:110993511:C:T	7	110993511	2.307e-08	125	rs7803571	IMMP2L	intronic	0.998	6
rs11682175	10	2:57987593:C:T	2	57987593	5.808e-11	136	rs11682175	CTD-2026C7.1	ncRNA_intronic	0.995	3a
rs1518393	10	2:58171220:A:C	2	58171220	2.769e-10	205	rs1518393	VRK2	intronic	0.965	5
rs4687684	20	3:52918513:C:T	3	52918513	2.76e-13	190	rs4687684	TMEM110-MUSTN1:TMEM110	intronic	0.943	6
rs171748	32	5:60499131:A:G	5	60499131	1.566e-08	136	rs171748	CTC-436P18.1:CTC-436P18.3	ncRNA_intronic	0.894	NA
rs302321	59	12:29928388:A:C	12	29928388	5.102e-10	25	rs302321	TMTC1	intronic	0.839	1f
rs4812319	83	20:37482616:A:G	20	37482616	6.105e-10	179	rs4812319	PPP1R16B	intronic	0.718	4
rs13143951	26	4:80203560:A:C	4	80203560	4.155e-08	47	rs13143951	LINC01088:NAA11	ncRNA_intronic	0.7	7
rs34809719	39	7:2028968:G:T	7	2028968	8.781e-09	148	rs34809719	MAD1L1	intronic	0.621	5
rs523118	21	3:135965888:G:T	3	135965888	1.288e-08	339	rs523118	PCCB	intergenic	0.556	7
rs58120505	39	7:2029867:C:T	7	2029867	3.387e-19	294	rs58120505	MAD1L1	intronic	0.53	5
rs2283288	58	12:2299048:C:T	12	2299048	2.961e-13	64	rs2283288	CACNA1C	intronic	0.503	5
rs11130324	20	3:52770310:G:T	3	52770310	2.79e-16	325	rs11130324	NEK4	intronic	0.5	6
rs634940	36	6:93077500:G:T	6	93077500	1.352e-08	26	rs634940	RP1-149C7.1	intergenic	0.478	5
rs612823	56	11:133834104:C:T	11	133834104	1.709e-08	2	rs612823	IGSF9B	intergenic	0.469	6
rs72769124	8	1:239210058:A:C	1	239210058	1.194e-08	5	rs72769124	RP11-307O1.1	intergenic	0.464	7
rs35339313	11	2:145139727:C:T	2	145139727	9.302e-10	13	rs35339313	ZEB2	intergenic	0.395	5
rs17596974	79	18:53166557:C:T	18	53166557	4.174e-08	24	rs17596974	TCF4	intronic	0.39	7
rs284858	51	10:104573936:C:T	10	104573936	1.197e-08	145	rs284858	WBP1L	UTR3	0.381	NA
rs9304548	78	18:27500959:A:C	18	27500959	9.141e-09	44	rs9304548	RP11-784B15.1	intergenic	0.368	7
rs6855246	27	4:103112470:A:G	4	103112470	1.364e-10	1	rs6855246	SLC39A8	intergenic	0.313	7
rs10940346	31	5:49806042:A:G	5	49806042	1.222e-09	538	rs10940346	EMB	intergenic	0.306	7
rs9597388	64	13:56928696:A:G	13	56928696	2.489e-10	86	rs9597388	SPATA2P1	intergenic	0.303	6
rs1454606	25	4:33642614:C:T	4	33642614	3.699e-08	670	rs1454606	AC079772.1	intergenic	0.291	6
rs2802535	6	1:98508258:C:T	1	98508258	4.035e-13	196	rs2802535	MIR137HG	ncRNA_intronic	0.262	NA
rs10861879	61	12:108609634:A:G	12	108609634	1.04e-08	37	rs10861879	WSCD2	intronic	0.243	5
rs78856743	63	12:123619648:A:G	12	123619648	2.94e-14	261	rs78856743	PITPNM2	intronic	0.235	5
rs1637759	39	7:2220053:C:T	7	2220053	3.764e-08	55	rs1637759	MAD1L1	intronic	0.212	NA
rs28758902	79	18:53408187:C:T	18	53408187	6.813e-10	80	rs28758902	RP11-397A16.1	ncRNA_intronic	0.176	6
rs4459609	77	17:61548948:A:C	17	61548948	1.748e-08	14	rs4459609	CTD-2501B8.5	upstream	0.126	7
rs8042059	70	15:78907859:A:C	15	78907859	8.886e-10	85	rs8042059	CHRNA3	intronic	0.041	5

## Sheet: S6
SNP	GenomicLocus	Chr	Pos	A1	P.MAMT	cumSum	Novel	HetPVal
rs6678847	1	1	2375506	T	1.19e-09	1	0	0.1405
rs172531	2	1	8495590	G	4.79e-08	1	0	0.5768
rs56335113	3	1	30427639	G	5.69e-11	0.999999	0	0.8087
rs2970610	4	1	44097530	C	5.19e-14	0.999778	0	0.9081
rs12061680	5	1	73778378	A	1.71e-11	0.999999	1	1
rs2802535	6	1	98508258	T	4.04e-13	0.999956	1	1
rs4271249	6	1	98398619	T	7.21e-09	1	0	1
rs6670165	7	1	177280121	T	2.82e-08	1	0	0.1139
rs72769124	8	1	239210058	A	1.19e-08	1	0	1
rs145071536	9	1	243793012	C	2.03e-08	1	0	1
rs11682175	10	2	57987593	C	5.81e-11	0.999999	0	1
rs1518393	10	2	58171220	C	2.77e-10	1	0	1
rs13016542	11	2	145183851	C	2.13e-08	1	0	0.3781
rs35339313	11	2	145139727	T	9.3e-10	1	0	0.6328
rs2381760	12	2	146440672	G	2.36e-08	1	0	0.6072
rs4666990	13	2	185663304	C	4.02e-10	1	0	0.4903
rs699318	14	2	198281743	C	1.07e-08	1	0	1
rs1451488	15	2	199990107	G	4.68e-11	0.999999	0	0.1312
rs4270295	15	2	200054867	G	4.5e-10	1	0	0.2928
rs1347692	16	2	201297861	T	6.81e-09	1	1	0.2587
rs281771	16	2	200812202	A	7.79e-13	0.99997	1	0.2725
rs994280	16	2	201240086	G	1.18e-09	1	1	0.691
rs17592552	16	2	201176071	T	6.3e-13	0.999966	0	0.4367
rs34345163	17	2	225459080	G	5.24e-09	1	1	0.8476
rs6716488	18	2	233595163	A	3.11e-10	1	1	1
rs747462	18	2	233790171	C	2.37e-08	1	0	1
rs77483950	19	3	50440490	A	2.32e-08	1	0	1
rs9877046	19	3	50352458	G	9.42e-10	1	0	0.00864
rs10510760	20	3	52650348	A	1.39e-11	0.999998	0	0.9982
rs11130324	20	3	52770310	G	2.79e-16	0.982386	0	0.2793
rs13080668	20	3	53443354	C	1.92e-08	1	0	0.182
rs352167	20	3	52238656	C	2.32e-09	1	0	0.8079
rs4687684	20	3	52918513	T	2.76e-13	0.999935	0	0.2282
rs523118	21	3	135965888	G	1.29e-08	1	0	0.873
rs66691851	21	3	136154828	T	1.94e-14	0.999581	0	0.1364
rs6804239	22	3	161780488	T	6.8e-11	1	0	0.01579
rs11711948	23	3	181188505	G	1.33e-08	1	0	0.2261
rs13096176	23	3	180752138	T	1.96e-14	0.999587	0	0.9493
rs6762456	23	3	181220879	G	9e-09	1	0	0.676
rs4697446	24	4	24269622	T	3.25e-08	1	0	0.1032
rs1454606	25	4	33642614	T	3.7e-08	1	0	0.8735
rs13143951	26	4	80203560	A	4.16e-08	1	1	0.7734
rs223332	27	4	103790186	T	3.25e-08	1	0	0.1959
rs35225200	27	4	103146888	C	1.66e-12	0.999985	0	1
rs6855246	27	4	103112470	G	1.36e-10	1	0	1
rs61405217	28	4	170322312	T	1.59e-09	1	0	0.7141
rs62340585	29	4	176871122	A	3.2e-10	1	1	0.3288
rs12498839	29	4	176731401	A	4.47e-09	1	0	0.2952
rs13142920	29	4	176728614	A	7.03e-09	1	0	0.163
rs6451814	30	5	45735083	T	1.46e-11	0.999998	0	0.2767
rs10940346	31	5	49806042	A	1.22e-09	1	0	0.189
rs171748	32	5	60499131	G	1.57e-08	1	0	1
rs7701440	32	5	60620980	C	2.99e-10	1	0	1
rs72802868	33	5	152235215	T	2.67e-08	1	0	1
rs6938026	34	6	43185733	G	1.25e-08	1	0	0.8984
rs217323	35	6	84354101	A	1.22e-09	1	1	0.8382
rs634940	36	6	93077500	T	1.35e-08	1	1	0.1828
rs2153960	37	6	108988184	A	7.01e-09	1	0	0.3477
rs4479913	38	6	165075210	A	1.47e-08	1	0	1
rs1637759	39	7	2220053	T	3.76e-08	1	0	0.9261
rs34809719	39	7	2028968	T	8.78e-09	1	0	0.8334
rs4421257	39	7	1955152	C	8.03e-12	0.999997	0	0.08039
rs58120505	39	7	2029867	C	3.39e-19	0.296918	0	0.1655
rs7810970	39	7	2276385	G	7.98e-09	1	0	0.3068
rs6943762	40	7	86403263	C	2.77e-08	1	0	0.0006866
rs6466034	41	7	104598750	C	1.24e-09	1	1	0.06866
rs2057884	41	7	104930250	C	9.81e-11	1	0	0.2341
rs7803571	42	7	110993511	T	2.31e-08	1	0	1
rs320684	43	7	137040466	G	3.76e-09	1	1	0.1962
rs7785663	43	7	137070298	A	6.79e-15	0.999248	0	0.5372
rs73229090	44	8	27442127	A	1.7e-08	1	0	1
rs298214	45	8	65292781	C	1.11e-09	1	1	0.2719
rs1915019	46	8	89283689	G	2.47e-09	1	1	0.8319
rs3935729	47	8	143299996	T	3.84e-08	1	1	0.1896
rs13262595	47	8	143316970	G	2.01e-12	0.999987	0	0.04635
rs17731	48	10	3821561	A	5.63e-10	1	0	0.7626
rs6482437	49	10	18726326	C	2.04e-08	1	0	1
rs112222723	50	10	64862477	C	3.49e-08	1	0	0.608
rs284858	51	10	104573936	C	1.2e-08	1	0	0.3036
rs3740387	51	10	104849468	A	2.99e-13	0.99994	0	0.2757
rs4147157	51	10	104536360	A	6.63e-18	0.853358	0	0.9771
rs79780963	51	10	104952499	T	1.28e-09	1	0	0.02408
rs12285419	52	11	46343189	A	1.5e-10	1	0	0.5959
rs61884301	52	11	46729115	T	6.27e-11	0.999999	0	0.9437
rs9420	53	11	57510294	G	2.13e-08	1	0	0.4436
rs2514218	54	11	113392994	T	7.45e-10	1	0	0.05481
rs55661361	55	11	124613957	A	3.14e-09	1	0	0.02997
rs4936215	56	11	133852684	G	4.48e-09	1	0	1
rs612823	56	11	133834104	C	1.71e-08	1	0	1
rs893949	57	11	134296384	T	3.25e-08	1	0	1
rs11062161	58	12	2329970	C	1.16e-13	0.999884	0	1
rs12423277	58	12	2314319	C	3.99e-14	0.999715	0	1
rs2283288	58	12	2299048	T	2.96e-13	0.99994	0	1
rs302321	59	12	29928388	A	5.1e-10	1	0	0.3459
rs61937595	60	12	57682956	T	5.03e-10	1	0	1
rs10861879	61	12	108609634	A	1.04e-08	1	0	0.03874
rs28811332	62	12	110844189	T	6.62e-10	1	0	0.2029
rs78856743	63	12	123619648	A	2.94e-14	0.999643	1	0.5401
rs1727319	63	12	123701353	C	1.17e-18	0.543981	0	0.1607
rs7296418	63	12	123457619	T	2.2e-15	0.998044	0	0.03228
rs9597388	64	13	56928696	A	2.49e-10	1	0	0.6047
rs9569820	65	13	58702746	T	6.04e-09	1	0	0.7769
rs9318627	66	13	79930079	C	2.97e-08	1	0	1
rs2190864	67	14	72416219	C	1.21e-13	0.999886	0	0.8769
rs35607894	67	14	72408638	A	2.32e-09	1	0	0.1695
rs10873538	68	14	104255569	G	1.73e-10	1	0	0.6079
rs35351411	69	15	61872197	C	2.18e-11	0.999999	1	0.396
rs8042059	70	15	78907859	C	8.89e-10	1	1	1
rs1711731	70	15	78861918	A	8.05e-09	1	0	0.06656
rs35630683	71	15	85349231	C	1.87e-11	0.999999	0	0.8182
rs6227	72	15	91425232	T	2.55e-11	0.999999	1	0.6178
rs4702	72	15	91426560	A	5.4e-15	0.999076	0	1
rs7184325	73	16	9906082	C	2.5e-08	1	0	0.8125
rs3814881	74	16	30000901	A	1.05e-11	0.999998	0	0.2021
rs4790084	75	17	1282979	G	3.85e-09	1	0	0.1016
rs4790337	75	17	1274595	G	1.6e-08	1	0	0.9664
rs4793885	76	17	55728224	A	2.07e-09	1	0	0.587
rs4459609	77	17	61548948	A	1.75e-08	1	1	0.1248
rs9304548	78	18	27500959	A	9.14e-09	1	1	0.5268
rs12969453	79	18	52751708	G	2.23e-09	1	0	1
rs17596974	79	18	53166557	T	4.17e-08	1	0	1
rs28758902	79	18	53408187	T	6.81e-10	1	0	1
rs73477275	79	18	53095616	G	4.6e-08	1	0	1
rs74914300	79	18	53010348	G	1.25e-08	1	0	1
rs9636107	79	18	53200117	G	4.7e-11	0.999999	0	1
rs11664298	80	18	77578986	A	2.05e-08	1	1	1
rs1469712	81	19	19528821	A	2.57e-10	1	0	1
rs2304204	82	19	50169020	C	3.03e-10	1	0	0.8964
rs4812319	83	20	37482616	G	6.11e-10	1	1	1
rs129857	84	22	42399686	C	3.66e-08	1	0	1

## Sheet: S7
ensg	symbol	chr	start	end	strand	type	entrezID	HUGO	pLI	ncRVIS	posMapSNPs	posMapMaxCADD	eqtlMapSNPs	eqtlMapminP	eqtlMapminQ	eqtlMapts	eqtlDirection	ciMap	ciMapts	minGwasP	IndSigSNPs	GenomicLocus
ENSG00000149527	PLCH2	1	2357419	2436969	1	protein_coding	9651	PLCH2	1.70519e-08	NA	38	13.23	11	9.93582e-09	4.68165e-07	GTEx/v8/Brain_Hippocampus:GTEx/v8/Brain_Spinal_cord_cervical_c-1	NA	No	NA	1.194e-09	rs6678847	1
ENSG00000162426	SLC45A1	1	8377886	8404227	1	protein_coding	50651	SLC45A1	0.0451893	NA	6	6.716	0	NA	NA	NA	NA	Yes	Promoter_anchored_loops:Adult_Cortex:Fetal_Cortex:Left_Ventricle:IMR90:Mesenchymal_Stem_Cell:Mesendoderm	2.681e-07	rs172531	2
ENSG00000142599	RERE	1	8412457	8877702	-1	protein_coding	473	RERE	0.999996	-0.582722	89	18.7	70	8.90605e-12	2.55289e-07	GTEx/v8/Brain_Anterior_cingulate_cortex_BA24:GTEx/v8/Brain_Caudate_basal_ganglia:GTEx/v8/Brain_Cortex:GTEx/v8/Brain_Frontal_Cortex_BA9:GTEx/v8/Brain_Hippocampus:GTEx/v8/Brain_Nucleus_accumbens_basal_ganglia:GTEx/v8/Brain_Putamen_basal_ganglia	NA	Yes	Promoter_anchored_loops:Liver:GM12878:IMR90:Mesenchymal_Stem_Cell:Trophoblast-like_Cell	4.785e-08	rs172531	2
ENSG00000060656	PTPRU	1	29563028	29653325	1	protein_coding	10076	PTPRU	0.990699	NA	0	0	3	2.12681e-05	0.012275	GTEx/v8/Brain_Cortex:GTEx/v8/Brain_Frontal_Cortex_BA9	NA	Yes	Left_Ventricle:IMR90:Mesenchymal_Stem_Cell:Mesendoderm:Neural_Progenitor_Cell:Trophoblast-like_Cell:hESC	5.691e-11	rs56335113	3
ENSG00000162511	LAPTM5	1	31205316	31230667	-1	protein_coding	7805	LAPTM5	0.735702	0.130103	1	5.096	0	NA	NA	NA	NA	Yes	IMR90:Mesenchymal_Stem_Cell:Mesendoderm:Trophoblast-like_Cell:hESC	NA	rs56335113	3
ENSG00000066056	TIE1	1	43766664	43788779	1	protein_coding	7075	TIE1	8.71417e-12	-0.0196338	2	11.32	0	NA	NA	NA	NA	No	NA	NA	rs2970610	4
ENSG00000066322	ELOVL1	1	43829068	43833696	-1	protein_coding	102466723	ELOVL1	0.223415	NA	0	0	2	5.86202e-06	0.00870778	GTEx/v8/Brain_Cerebellum	NA	Yes	Promoter_anchored_loops:Adult_Cortex:Fetal_Cortex:IMR90	2.627e-12	rs2970610	4
ENSG00000142949	PTPRF	1	43990858	44089343	1	protein_coding	5792	PTPRF	0.999998	-1.11692	122	19.62	0	NA	NA	NA	NA	Yes	EP_links_oneway:Promoter_anchored_loops:Adult_Cortex:Fetal_Cortex:Mesenchymal_Stem_Cell	5.192e-14	rs2970610	4
ENSG00000066135	KDM4A	1	44115829	44171186	1	protein_coding	9682	KDM4A	0.999994	-1.02943	34	10.9	0	NA	NA	NA	NA	Yes	Promoter_anchored_loops:IMR90:Mesenchymal_Stem_Cell	1.806e-13	rs2970610	4
ENSG00000126091	ST3GAL3	1	44171495	44396831	1	protein_coding	6487	ST3GAL3	0.573989	0.35827	173	14.99	53	6.60221e-06	0.015265	GTEx/v8/Brain_Cortex	NA	Yes	Adult_Cortex:Fetal_Cortex:GM12878:IMR90:Mesenchymal_Stem_Cell:Mesendoderm:Trophoblast-like_Cell	5.192e-14	rs2970610	4
ENSG00000117407	ARTN	1	44398992	44402913	1	protein_coding	9048	ARTN	0.2931	-0.349064	19	12	211	1.84908e-35	1.29717e-28	GTEx/v8/Brain_Amygdala:GTEx/v8/Brain_Anterior_cingulate_cortex_BA24:GTEx/v8/Brain_Caudate_basal_ganglia:GTEx/v8/Brain_Cerebellar_Hemisphere:GTEx/v8/Brain_Cerebellum:GTEx/v8/Brain_Cortex:GTEx/v8/Brain_Frontal_Cortex_BA9:GTEx/v8/Brain_Hippocampus:GTEx/v8/Brain_Hypothalamus:GTEx/v8/Brain_Nucleus_accumbens_basal_ganglia:GTEx/v8/Brain_Putamen_basal_ganglia:GTEx/v8/Brain_Spinal_cord_cervical_c-1	NA	Yes	Promoter_anchored_loops:Adult_Cortex:Fetal_Cortex:GM12878:IMR90:Mesenchymal_Stem_Cell:Mesendoderm:hESC	5.192e-14	rs2970610	4
ENSG00000117408	IPO13	1	44412611	44433694	1	protein_coding	9670	IPO13	0.972444	-1.04746	24	13.6	0	NA	NA	NA	NA	Yes	Promoter_anchored_loops:Adult_Cortex:Aorta:Left_Ventricle:Liver:Spleen:GM12878:IMR90:Mesenchymal_Stem_Cell:Mesendoderm:Neural_Progenitor_Cell:Trophoblast-like_Cell:hESC	2.627e-12	rs2970610	4
ENSG00000132768	DPH2	1	44435672	44439041	1	protein_coding	1802	DPH2	0.00684675	0.10353	10	9.536	0	NA	NA	NA	NA	Yes	Promoter_anchored_loops:Aorta:Left_Ventricle:Liver:Spleen:GM12878:IMR90:Mesenchymal_Stem_Cell:Mesendoderm:Neural_Progenitor_Cell:Trophoblast-like_Cell:hESC	2.627e-12	rs2970610	4
ENSG00000117410	ATP6V0B	1	44440159	44443967	1	protein_coding	533	ATP6V0B	0.927635	-0.400284	7	9.536	0	NA	NA	NA	NA	Yes	Promoter_anchored_loops:Aorta:Left_Ventricle:Liver:Spleen:GM12878:IMR90:Mesenchymal_Stem_Cell:Mesendoderm:Neural_Progenitor_Cell:Trophoblast-like_Cell:hESC	2.627e-12	rs2970610	4
ENSG00000117411	B4GALT2	1	44444615	44456840	1	protein_coding	8704	B4GALT2	0.295417	-0.0492133	9	16	0	NA	NA	NA	NA	Yes	Promoter_anchored_loops:IMR90:Mesenchymal_Stem_Cell	1.536e-08	rs2970610	4
ENSG00000159214	CCDC24	1	44457031	44462200	1	protein_coding	149473	CCDC24	2.01106e-08	-0.436775	6	16	0	NA	NA	NA	NA	Yes	Promoter_anchored_loops:Fetal_Cortex:IMR90:Mesenchymal_Stem_Cell	5.254e-07	rs2970610	4
ENSG00000196517	SLC6A9	1	44457172	44497139	-1	protein_coding	6536	SLC6A9	0.044253	-0.177976	9	16	0	NA	NA	NA	NA	Yes	IMR90:Mesenchymal_Stem_Cell:Mesendoderm:Trophoblast-like_Cell:hESC	5.254e-07	rs2970610	4
ENSG00000188641	DPYD	1	97543299	98386605	-1	protein_coding	1806	DPYD	4.18972e-09	0.587602	81	23.2	0	NA	NA	NA	NA	Yes	EP_correlation_cell_type_oneway:Adult_Cortex:Fetal_Cortex:Aorta:Hippocampus:Left_Ventricle:Liver:GM12878:IMR90:Mesenchymal_Stem_Cell:Mesendoderm:Neural_Progenitor_Cell:Trophoblast-like_Cell:hESC	4.035e-13	rs4271249;rs2802535;rs2802535:rs4271249:rs2802535	6
ENSG00000198797	BRINP2	1	177140633	177251558	1	protein_coding	57795	BRINP2	0.999086	-0.807649	18	14.69	0	NA	NA	NA	NA	Yes	IMR90:Mesenchymal_Stem_Cell:Mesendoderm:Trophoblast-like_Cell:hESC	2.824e-08	rs6670165	7
ENSG00000054282	SDCCAG8	1	243419320	243663394	1	protein_coding	10806	SDCCAG8	1.32893e-07	-0.422227	2	14.19	0	NA	NA	NA	NA	No	NA	7.545e-06	rs145071536	9
ENSG00000117020	AKT3	1	243651535	244014381	-1	protein_coding	10000	AKT3	0.999585	-1.49767	11	14.19	0	NA	NA	NA	NA	Yes	Mesenchymal_Stem_Cell	2.034e-08	rs145071536	9
ENSG00000028116	VRK2	2	58134786	58387055	1	protein_coding	101927261	VRK2	1.21621e-08	-0.188348	199	24.5	26	4.89908e-08	0.00089661	GTEx/v8/Brain_Substantia_nigra	NA	Yes	Adult_Cortex:Fetal_Cortex:Aorta:Left_Ventricle:Liver:GM12878:IMR90:Mesenchymal_Stem_Cell:Mesendoderm:Trophoblast-like_Cell:hESC	5.808e-11	rs11682175;rs1518393;rs1518393:rs11682175:rs1518393	10
ENSG00000115392	FANCL	2	58386378	58468507	-1	protein_coding	55120	FANCL	2.0996e-08	NA	46	19.85	19	2.63504e-05	0.0327786	GTEx/v8/Brain_Cerebellum	NA	Yes	IMR90:Mesenchymal_Stem_Cell:Mesendoderm:hESC	3.087e-10	rs1518393;rs11682175;rs1518393:rs11682175:rs1518393	10
ENSG00000121964	GTDC1	2	144695635	145090135	-1	protein_coding	79712	GTDC1	2.40903e-10	-0.787953	5	9.12	0	NA	NA	NA	NA	Yes	Adult_Cortex:Fetal_Cortex:Aorta:Left_Ventricle:Liver:GM12878:IMR90:Mesenchymal_Stem_Cell:Mesendoderm:Neural_Progenitor_Cell:Trophoblast-like_Cell:hESC	9.302e-10	rs35339313;rs35339313:rs13016542:rs2381760	11:12:00
ENSG00000169554	ZEB2	2	145141648	145282147	-1	protein_coding	9839	ZEB2	0.999834	-3.33245	45	18.68	0	NA	NA	NA	NA	Yes	Adult_Cortex:Fetal_Cortex:Left_Ventricle:GM12878:IMR90:Mesenchymal_Stem_Cell:Mesendoderm:Trophoblast-like_Cell:hESC	9.302e-10	rs35339313;rs13016542;rs35339313:rs13016542:rs2381760	11:12:00
ENSG00000170396	ZNF804A	2	185463093	185804219	1	protein_coding	91752	ZNF804A	0.827436	NA	164	18.78	0	NA	NA	NA	NA	Yes	Left_Ventricle:Liver:IMR90:Mesenchymal_Stem_Cell:Mesendoderm:hESC	4.022e-10	rs4666990	13
ENSG00000065413	ANKRD44	2	197831741	198175897	-1	protein_coding	91526	ANKRD44	0.775903	NA	37	16.77	21	4.54173e-05	0.0402321	GTEx/v8/Brain_Cerebellar_Hemisphere	NA	Yes	EP_correlation_cell_type_oneway	4.974e-08	rs699318	14
ENSG00000115524	SF3B1	2	198254508	198299815	-1	protein_coding	23451	SF3B1	1	-0.619089	37	18.96	432	9.07366e-09	3.01613e-05	GTEx/v8/Brain_Caudate_basal_ganglia:GTEx/v8/Brain_Cerebellar_Hemisphere:GTEx/v8/Brain_Cerebellum:GTEx/v8/Brain_Hypothalamus	NA	Yes	EP_correlation_cell_type_oneway:Adult_Cortex:Fetal_Cortex:IMR90	1.07e-08	rs699318	14
ENSG00000115520	COQ10B	2	198318147	198340032	1	protein_coding	80219	COQ10B	0.140033	-0.989156	28	9.007	0	NA	NA	NA	NA	Yes	Promoter_anchored_loops:EP_correlation_cell_type_oneway:IMR90	3.65e-08	rs699318	14
ENSG00000144381	HSPD1	2	198351305	198381461	-1	protein_coding	3329	HSPD1	0.985208	-0.813832	32	18.44	0	NA	NA	NA	NA	Yes	Liver:GM12878:IMR90:Mesenchymal_Stem_Cell:Mesendoderm:hESC	2.28e-12	rs699318;rs699318:rs1451488:rs281771:rs17592552:rs17592552;rs281771:rs1347692:rs994280:rs994280;rs1347692	14:15:16
ENSG00000115541	HSPE1	2	198364718	198368181	1	protein_coding	3336	HSPE1	0.787528	-0.835658	21	18.44	0	NA	NA	NA	NA	Yes	Promoter_anchored_loops:Adult_Cortex:Fetal_Cortex:Liver:GM12878:IMR90:Mesenchymal_Stem_Cell:Mesendoderm:hESC	2.28e-12	rs699318;rs699318:rs1451488:rs281771:rs17592552:rs17592552;rs281771:rs1347692:rs994280:rs994280;rs1347692	14:15:16
ENSG00000270757	HSPE1-MOB4	2	198365137	198415450	1	protein_coding	100529241	HSPE1-MOB4	0.889798	NA	48	18.44	0	NA	NA	NA	NA	Yes	Promoter_anchored_loops:Adult_Cortex:Fetal_Cortex:Liver:GM12878:IMR90:Mesenchymal_Stem_Cell:Mesendoderm:hESC	2.28e-12	rs699318;rs699318:rs1451488:rs281771:rs17592552:rs17592552;rs281771:rs1347692:rs994280:rs994280;rs1347692	14:15:16
ENSG00000115540	MOB4	2	198380295	198418423	1	protein_coding	100529241	MOB4	0.777833	-1.62684	38	15.71	0	NA	NA	NA	NA	Yes	Liver:GM12878:IMR90:Mesenchymal_Stem_Cell:Mesendoderm:hESC	2.28e-12	rs699318;rs699318:rs1451488:rs281771:rs17592552:rs17592552;rs281771:rs1347692:rs994280:rs994280;rs1347692	14:15:16
ENSG00000162944	RFTN2	2	198432948	198540769	-1	protein_coding	130132	RFTN2	0.00207696	0.166398	112	13.6	0	NA	NA	NA	NA	Yes	Promoter_anchored_loops	3.13e-08	rs699318	14
ENSG00000222017	AC011997.1	2	198557830	198639547	1	protein_coding	NA	NA	NA	NA	71	12.07	0	NA	NA	NA	NA	Yes	Promoter_anchored_loops	6.542e-08	rs699318	14
ENSG00000247626	MARS2	2	198570087	198573113	1	protein_coding	92935	MARS2	1.41647e-06	-0.302062	21	12.07	0	NA	NA	NA	NA	Yes	Promoter_anchored_loops:Adult_Cortex:Fetal_Cortex:GM12878:Mesenchymal_Stem_Cell:Mesendoderm:hESC	4.675e-11	rs699318;rs699318:rs1451488:rs4270295	14:15:00
ENSG00000152430	BOLL	2	198591603	198651486	-1	protein_coding	66037	BOLL	0.00790218	-1.24188	52	11.55	0	NA	NA	NA	NA	Yes	Aorta:Hippocampus:Left_Ventricle:Right_Ventricle:GM12878:IMR90:Mesenchymal_Stem_Cell:Mesendoderm:Neural_Progenitor_Cell:Trophoblast-like_Cell:hESC	2.28e-12	rs699318;rs699318:rs1451488:rs4270295:rs281771:rs17592552:rs1451488;rs4270295:rs17592552;rs281771:rs994280:rs994280;rs1347692:rs1347692:rs17592552;rs994280	14:15:16
ENSG00000115896	PLCL1	2	198669426	199437305	1	protein_coding	5334	PLCL1	0.0110524	NA	268	15.42	0	NA	NA	NA	NA	Yes	Promoter_anchored_loops:Adult_Cortex:Aorta:Hippocampus:Left_Ventricle:Right_Ventricle:GM12878:IMR90:Mesenchymal_Stem_Cell:Mesendoderm:Neural_Progenitor_Cell:Trophoblast-like_Cell:hESC	2.28e-12	rs699318;rs699318:rs1451488:rs4270295:rs281771:rs17592552:rs1451488;rs4270295:rs17592552;rs281771:rs994280:rs994280;rs1347692:rs1347692:rs17592552;rs994280	14:15:16
ENSG00000119042	SATB2	2	200134223	200335989	-1	protein_coding	23314	SATB2	0.999563	-1.16977	40	19.28	0	NA	NA	NA	NA	Yes	Adult_Cortex:IMR90:Mesenchymal_Stem_Cell:Mesendoderm:Neural_Progenitor_Cell:Trophoblast-like_Cell:hESC	4.675e-11	rs1451488;rs4270295;rs699318:rs4270295:rs1451488:rs1451488	14:15:00
ENSG00000226124	FTCDNL1	2	200625267	200715896	-1	protein_coding	NA	FTCDNL1	NA	NA	32	18.51	253	9.07324e-12	2.55939e-22	GTEx/v8/Brain_Anterior_cingulate_cortex_BA24:GTEx/v8/Brain_Caudate_basal_ganglia:GTEx/v8/Brain_Cerebellum:GTEx/v8/Brain_Cortex:GTEx/v8/Brain_Frontal_Cortex_BA9:GTEx/v8/Brain_Hippocampus:GTEx/v8/Brain_Hypothalamus:GTEx/v8/Brain_Nucleus_accumbens_basal_ganglia:GTEx/v8/Brain_Putamen_basal_ganglia:GTEx/v8/Brain_Spinal_cord_cervical_c-1	NA	Yes	Fetal_Cortex:Left_Ventricle:IMR90:Mesenchymal_Stem_Cell:Mesendoderm:Trophoblast-like_Cell:hESC	7.794e-13	rs281771;rs17592552;rs994280;rs1347692;rs1451488:rs281771:rs699318:rs1451488;rs4270295:rs4270295	14:15:16
ENSG00000178074	C2orf69	2	200775979	200820658	1	protein_coding	205327	C2orf69	0.432172	-0.595155	69	18.36	0	NA	NA	NA	NA	Yes	Adult_Cortex:Aorta:Left_Ventricle:GM12878:IMR90:Mesenchymal_Stem_Cell:Mesendoderm:Trophoblast-like_Cell:hESC	7.794e-13	rs17592552;rs281771;rs281771:rs17592552:rs1347692:rs994280:rs994280;rs1347692:rs699318:rs17592552;rs994280	14:16:00
ENSG00000162971	TYW5	2	200794698	200820459	-1	protein_coding	129450	TYW5	2.19729e-07	-0.822528	46	18.36	223	1.35479e-20	2.4192e-15	GTEx/v8/Brain_Amygdala:GTEx/v8/Brain_Anterior_cingulate_cortex_BA24:GTEx/v8/Brain_Caudate_basal_ganglia:GTEx/v8/Brain_Cerebellar_Hemisphere:GTEx/v8/Brain_Cerebellum:GTEx/v8/Brain_Cortex:GTEx/v8/Brain_Frontal_Cortex_BA9:GTEx/v8/Brain_Hippocampus:GTEx/v8/Brain_Nucleus_accumbens_basal_ganglia:GTEx/v8/Brain_Putamen_basal_ganglia	NA	Yes	Promoter_anchored_loops:Adult_Cortex:Fetal_Cortex:Aorta:Left_Ventricle:Liver:GM12878:IMR90:Mesenchymal_Stem_Cell:Mesendoderm:Neural_Progenitor_Cell:Trophoblast-like_Cell:hESC	6.297e-13	rs17592552;rs281771;rs994280:rs17592552:rs1347692:rs281771:rs17592552;rs994280:rs994280;rs1347692	16
ENSG00000162972	C2orf47	2	200820040	200873263	1	protein_coding	79568	C2orf47	0.00977968	0.253138	54	18.36	0	NA	NA	NA	NA	Yes	Promoter_anchored_loops:Adult_Cortex:Fetal_Cortex:Aorta:Left_Ventricle:Liver:GM12878:IMR90:Mesenchymal_Stem_Cell:Mesendoderm:Neural_Progenitor_Cell:Trophoblast-like_Cell:hESC	6.297e-13	rs281771;rs17592552;rs994280:rs17592552:rs1347692:rs281771:rs17592552;rs994280:rs994280;rs1347692	16
ENSG00000196141	SPATS2L	2	201170604	201346986	1	protein_coding	26010	SPATS2L	0.970345	0.539346	182	20.4	0	NA	NA	NA	NA	Yes	EP_links_oneway:Promoter_anchored_loops:Adult_Cortex:Fetal_Cortex:Aorta:Hippocampus:Left_Ventricle:Liver:Pancreas:Right_Ventricle:GM12878:IMR90:Mesenchymal_Stem_Cell:Mesendoderm:Neural_Progenitor_Cell:Trophoblast-like_Cell:hESC	6.297e-13	rs994280;rs17592552;rs1347692;rs281771;rs17592552:rs281771:rs994280:rs17592552;rs994280:rs1347692:rs994280;rs1347692:rs699318	14:16:00
ENSG00000036257	CUL3	2	225334867	225450110	-1	protein_coding	8452	CUL3	0.974063	0.0625509	81	14.84	59	1.49908e-06	0.00448752	GTEx/v8/Brain_Cortex:GTEx/v8/Brain_Hippocampus	NA	Yes	Adult_Cortex:Fetal_Cortex:Aorta:Left_Ventricle:Liver:GM12878:IMR90:Mesenchymal_Stem_Cell:Mesendoderm:Trophoblast-like_Cell:hESC	5.241e-09	rs34345163	17
ENSG00000115468	EFHD1	2	233470767	233547491	1	protein_coding	80303	EFHD1	0.770006	0.0276642	9	4.092	0	NA	NA	NA	NA	Yes	Promoter_anchored_loops:IMR90:Mesenchymal_Stem_Cell:Mesendoderm	3.105e-10	rs6716488;rs6716488:rs6716488;rs747462	18
ENSG00000204120	GIGYF2	2	233562009	233725285	1	protein_coding	26058	GIGYF2	1	-0.484434	86	13.49	0	NA	NA	NA	NA	Yes	Adult_Cortex:GM12878:IMR90:Mesenchymal_Stem_Cell:Mesendoderm:Trophoblast-like_Cell:hESC	3.105e-10	rs6716488;rs747462	18
ENSG00000115474	KCNJ13	2	233631174	233641278	-1	protein_coding	3769	KCNJ13	0.758052	-0.762971	11	5.762	0	NA	NA	NA	NA	Yes	Liver:IMR90:Mesenchymal_Stem_Cell:Mesendoderm:hESC	3.105e-10	rs6716488;rs6716488:rs6716488;rs747462	18
ENSG00000182600	C2orf82	2	233721980	233743418	1	protein_coding	389084	C2orf82	0.466831	-0.411154	24	12.36	96	3.0684e-17	3.44917e-28	GTEx/v8/Brain_Amygdala:GTEx/v8/Brain_Anterior_cingulate_cortex_BA24:GTEx/v8/Brain_Caudate_basal_ganglia:GTEx/v8/Brain_Cerebellar_Hemisphere:GTEx/v8/Brain_Cerebellum:GTEx/v8/Brain_Cortex:GTEx/v8/Brain_Frontal_Cortex_BA9:GTEx/v8/Brain_Hippocampus:GTEx/v8/Brain_Hypothalamus:GTEx/v8/Brain_Nucleus_accumbens_basal_ganglia:GTEx/v8/Brain_Putamen_basal_ganglia:GTEx/v8/Brain_Spinal_cord_cervical_c-1:GTEx/v…	NA	Yes	Adult_Cortex:IMR90:Mesenchymal_Stem_Cell:Mesendoderm:Trophoblast-like_Cell	3.105e-10	rs6716488;rs747462;rs747462:rs6716488	18
ENSG00000066248	NGEF	2	233743396	233877982	-1	protein_coding	25791	NGEF	0.949826	1.13119	88	16.74	0	NA	NA	NA	NA	Yes	Adult_Cortex:Liver:IMR90:Mesenchymal_Stem_Cell:Mesendoderm:Trophoblast-like_Cell:hESC	3.105e-10	rs6716488;rs747462;rs6716488:rs747462:rs6716488	18
ENSG00000173402	DAG1	3	49506146	49573048	1	protein_coding	1605	DAG1	0.940922	-0.838742	2	2.275	0	NA	NA	NA	NA	No	NA	0.0006886	rs77483950	19
ENSG00000164061	BSN	3	49591922	49708978	1	protein_coding	8927	BSN	1	-1.28511	1	1.91	0	NA	NA	NA	NA	Yes	IMR90	5.494e-05	rs77483950	19
ENSG00000164062	APEH	3	49711435	49721396	1	protein_coding	327	APEH	0.0132157	-0.271805	0	0	2	0.00035659	0.0490064	GTEx/v8/Brain_Cerebellar_Hemisphere	NA	Yes	Promoter_anchored_loops:Left_Ventricle:Liver:Spleen:IMR90:Mesenchymal_Stem_Cell:Mesendoderm:Trophoblast-like_Cell:hESC	4.572e-06	rs9877046;rs77483950:rs9877046	19
ENSG00000173531	MST1	3	49721380	49726934	-1	protein_coding	4485	MST1	1.72736e-10	0.158165	0	0	7	4.57883e-06	0.000201734	GTEx/v8/Brain_Anterior_cingulate_cortex_BA24:GTEx/v8/Brain_Hippocampus	NA	No	NA	9.422e-10	rs9877046	19
ENSG00000164068	RNF123	3	49726932	49758962	1	protein_coding	63891	RNF123	0.969715	-0.461991	1	1.259	19	7.58613e-11	1.00961e-15	GTEx/v8/Brain_Anterior_cingulate_cortex_BA24:GTEx/v8/Brain_Cerebellar_Hemisphere:GTEx/v8/Brain_Cerebellum:GTEx/v8/Brain_Hypothalamus:GTEx/v8/Brain_Nucleus_accumbens_basal_ganglia	NA	No	NA	9.422e-10	rs77483950;rs9877046	19
ENSG00000176020	AMIGO3	3	49754267	49761349	-1	protein_coding	386724	AMIGO3	7.50516e-06	NA	1	1.259	0	NA	NA	NA	NA	Yes	Promoter_anchored_loops:Adult_Cortex:Fetal_Cortex:IMR90:Mesenchymal_Stem_Cell	3.335e-08	rs77483950;rs77483950:rs9877046	19
ENSG00000173540	GMPPB	3	49754277	49761384	-1	protein_coding	386724	GMPPB	8.24536e-05	-0.659554	1	1.259	15	7.2792e-09	1.80063e-28	GTEx/v8/Brain_Caudate_basal_ganglia:GTEx/v8/Brain_Cerebellar_Hemisphere:GTEx/v8/Brain_Cerebellum:GTEx/v8/Brain_Cortex:GTEx/v8/Brain_Hypothalamus:GTEx/v8/Brain_Nucleus_accumbens_basal_ganglia:GTEx/v8/Brain_Putamen_basal_ganglia	NA	Yes	Promoter_anchored_loops:Adult_Cortex:Fetal_Cortex:IMR90:Mesenchymal_Stem_Cell	3.335e-08	rs77483950;rs9877046;rs77483950:rs9877046	19
ENSG00000176095	IP6K1	3	49761727	49823975	-1	protein_coding	9807	IP6K1	0.23518	-2.10343	4	4.678	0	NA	NA	NA	NA	Yes	Promoter_anchored_loops:Adult_Cortex	2.351e-07	rs77483950;rs77483950:rs9877046	19
ENSG00000187492	CDHR4	3	49828165	49837268	-1	protein_coding	389118	CDHR4	0.0134739	0.0436097	1	1.964	0	NA	NA	NA	NA	Yes	Promoter_anchored_loops	7.096e-07	rs77483950;rs77483950:rs9877046	19
ENSG00000185614	FAM212A	3	49840687	49842463	1	protein_coding	389119	FAM212A	0.000589161	NA	1	1.964	18	5.50575e-11	2.06179e-23	GTEx/v8/Brain_Cerebellar_Hemisphere:GTEx/v8/Brain_Cerebellum	NA	Yes	Promoter_anchored_loops:Spleen	9.422e-10	rs77483950;rs9877046;rs77483950:rs9877046	19
ENSG00000182179	UBA7	3	49842640	49851379	-1	protein_coding	100847079	UBA7	2.68228e-14	-0.315381	1	1.964	0	NA	NA	NA	NA	Yes	Promoter_anchored_loops:Spleen	7.096e-07	rs77483950;rs77483950:rs9877046	19
ENSG00000183763	TRAIP	3	49866034	49894007	-1	protein_coding	10293	TRAIP	0.125104	-0.132255	1	3.087	0	NA	NA	NA	NA	Yes	Promoter_anchored_loops:Adult_Cortex:Fetal_Cortex:IMR90:Mesenchymal_Stem_Cell	2.351e-07	rs77483950;rs9877046:rs77483950	19
ENSG00000164076	CAMKV	3	49895421	49907655	-1	protein_coding	79012	CAMKV	0.996846	-0.638323	1	3.087	0	NA	NA	NA	NA	Yes	Promoter_anchored_loops:Adult_Cortex:Fetal_Cortex:IMR90:Mesenchymal_Stem_Cell	5.925e-08	rs77483950;rs77483950:rs9877046	19
ENSG00000164078	MST1R	3	49924435	49941299	-1	protein_coding	4486	MST1R	1.69349e-20	-0.377645	1	1.273	15	1.58908e-13	6.28537e-15	GTEx/v8/Brain_Cerebellar_Hemisphere:GTEx/v8/Brain_Cerebellum:GTEx/v8/Brain_Cortex:GTEx/v8/Brain_Nucleus_accumbens_basal_ganglia	NA	Yes	Promoter_anchored_loops	5.925e-08	rs77483950;rs9877046;rs77483950:rs9877046	19
ENSG00000228008	CTD-2330K9.3	3	49941278	49954370	1	protein_coding	NA	NA	NA	NA	1	1.273	0	NA	NA	NA	NA	Yes	Promoter_anchored_loops	5.925e-08	rs77483950;rs77483950:rs9877046	19
ENSG00000164077	MON1A	3	49946302	49967606	-1	protein_coding	84315	MON1A	0.00636811	-0.629673	1	1.273	0	NA	NA	NA	NA	Yes	Promoter_anchored_loops:Adult_Cortex:Fetal_Cortex	9.422e-10	rs77483950;rs77483950:rs9877046	19
ENSG00000004534	RBM6	3	49977440	50137478	1	protein_coding	10180	RBM6	1	-0.685653	0	0	49	4.83838e-20	1.61235e-34	GTEx/v8/Brain_Amygdala:GTEx/v8/Brain_Anterior_cingulate_cortex_BA24:GTEx/v8/Brain_Caudate_basal_ganglia:GTEx/v8/Brain_Cerebellar_Hemisphere:GTEx/v8/Brain_Cerebellum:GTEx/v8/Brain_Cortex:GTEx/v8/Brain_Frontal_Cortex_BA9:GTEx/v8/Brain_Hippocampus:GTEx/v8/Brain_Hypothalamus:GTEx/v8/Brain_Nucleus_accumbens_basal_ganglia:GTEx/v8/Brain_Putamen_basal_ganglia:GTEx/v8/Brain_Spinal_cord_cervical_c-1:GTEx/v…	NA	Yes	Promoter_anchored_loops	9.422e-10	rs9877046;rs77483950;rs77483950:rs9877046	19
ENSG00000001617	SEMA3F	3	50192478	50226508	1	protein_coding	6405	SEMA3F	0.999918	NA	27	17.75	12	4.4272e-05	0.00761782	GTEx/v8/Brain_Cortex	NA	Yes	Promoter_anchored_loops	9.422e-10	rs77483950;rs9877046;rs9877046:rs77483950	19
ENSG00000114349	GNAT1	3	50229045	50233949	1	protein_coding	2779	GNAT1	2.50523e-06	-0.274733	17	10.16	0	NA	NA	NA	NA	Yes	EP_links_oneway:Promoter_anchored_loops:Adult_Cortex:Fetal_Cortex:Left_Ventricle:Liver:Spleen:GM12878:IMR90:Mesenchymal_Stem_Cell:Trophoblast-like_Cell	3.335e-08	rs9877046;rs77483950;rs77483950:rs9877046	19
ENSG00000114353	GNAI2	3	50263724	50296787	1	protein_coding	2771	GNAI2	0.86116	-0.965006	21	13.68	0	NA	NA	NA	NA	Yes	Promoter_anchored_loops:Adult_Cortex:Fetal_Cortex:IMR90:Mesenchymal_Stem_Cell:Trophoblast-like_Cell	9.422e-10	rs77483950;rs9877046;rs77483950:rs9877046	19
ENSG00000179564	LSMEM2	3	50316458	50325545	1	protein_coding	132228	LSMEM2	2.89144e-05	-0.548022	16	19.84	0	NA	NA	NA	NA	Yes	Promoter_anchored_loops:Adult_Cortex:Fetal_Cortex:Left_Ventricle:Liver:Spleen:GM12878:IMR90:Mesenchymal_Stem_Cell:Trophoblast-like_Cell	9.422e-10	rs77483950;rs9877046;rs77483950:rs9877046	19
ENSG00000214706	IFRD2	3	50325163	50330349	-1	protein_coding	7866	IFRD2	5.5261e-06	-0.616738	13	19.84	1	0.000212482	0.00279565	GTEx/v8/Brain_Cerebellum	NA	Yes	EP_links_oneway:Promoter_anchored_loops	3.335e-08	rs77483950;rs9877046;rs9877046:rs77483950	19
ENSG00000186792	HYAL3	3	50330262	50336899	-1	protein_coding	8372	HYAL3	1.52466e-05	-0.35315	18	19.84	43	8.70641e-13	6.62659e-23	GTEx/v8/Brain_Amygdala:GTEx/v8/Brain_Anterior_cingulate_cortex_BA24:GTEx/v8/Brain_Caudate_basal_ganglia:GTEx/v8/Brain_Cerebellar_Hemisphere:GTEx/v8/Brain_Cerebellum:GTEx/v8/Brain_Cortex:GTEx/v8/Brain_Frontal_Cortex_BA9:GTEx/v8/Brain_Hippocampus:GTEx/v8/Brain_Hypothalamus:GTEx/v8/Brain_Nucleus_accumbens_basal_ganglia:GTEx/v8/Brain_Putamen_basal_ganglia:GTEx/v8/Brain_Spinal_cord_cervical_c-1:GTEx/v…	NA	Yes	Promoter_anchored_loops	9.422e-10	rs77483950;rs9877046;rs77483950:rs9877046	19
ENSG00000243477	NAT6	3	50333833	50336852	-1	protein_coding	24142	NAT6	0.402945	-0.113189	14	19.84	26	1.39101e-14	1.51016e-13	GTEx/v8/Brain_Anterior_cingulate_cortex_BA24:GTEx/v8/Brain_Caudate_basal_ganglia:GTEx/v8/Brain_Cerebellum:GTEx/v8/Brain_Cortex:GTEx/v8/Brain_Frontal_Cortex_BA9:GTEx/v8/Brain_Hypothalamus:GTEx/v8/Brain_Putamen_basal_ganglia	NA	Yes	Promoter_anchored_loops	9.422e-10	rs77483950;rs9877046;rs77483950:rs9877046	19
ENSG00000114378	HYAL1	3	50337320	50349812	-1	protein_coding	3373	HYAL1	0.00553671	0.476164	35	16.69	0	NA	NA	NA	NA	Yes	EP_links_oneway:Promoter_anchored_loops:Adult_Cortex:Fetal_Cortex	9.422e-10	rs77483950;rs9877046;rs9877046:rs77483950	19
ENSG00000068001	HYAL2	3	50355221	50360337	-1	protein_coding	8692	HYAL2	0.0206315	-1.37438	26	16.51	10	2.84177e-06	0.00414373	GTEx/v8/Brain_Frontal_Cortex_BA9	NA	Yes	Promoter_anchored_loops:Adult_Cortex:Fetal_Cortex:IMR90:Mesenchymal_Stem_Cell:Mesendoderm	2.01e-12	rs77483950;rs9877046;rs77483950:rs9877046:rs10510760;rs352167:rs352167:rs11130324;rs352167	19:20:00
ENSG00000114383	TUSC2	3	50357458	50365682	-1	protein_coding	11334	TUSC2	0.703033	-0.593776	33	16.51	0	NA	NA	NA	NA	Yes	Promoter_anchored_loops:Adult_Cortex:Fetal_Cortex:IMR90:Mesenchymal_Stem_Cell:Mesendoderm	2.01e-12	rs77483950;rs9877046;rs77483950:rs9877046:rs10510760;rs352167:rs352167:rs11130324;rs352167	19:20:00
ENSG00000068028	RASSF1	3	50367219	50378411	-1	protein_coding	11186	RASSF1	4.8582e-08	-0.411947	22	15.9	10	3.33467e-06	0.000779164	GTEx/v8/Brain_Cerebellar_Hemisphere:GTEx/v8/Brain_Cerebellum	NA	Yes	Promoter_anchored_loops:Adult_Cortex:Fetal_Cortex:IMR90:Mesenchymal_Stem_Cell:Mesendoderm	2.01e-12	rs9877046;rs77483950;rs77483950:rs9877046:rs11130324;rs352167:rs10510760;rs352167:rs352167	19:20:00
ENSG00000004838	ZMYND10	3	50378541	50384283	-1	protein_coding	51364	ZMYND10	3.6024e-07	-0.824531	17	14.56	0	NA	NA	NA	NA	Yes	Promoter_anchored_loops:Adult_Cortex:Fetal_Cortex:IMR90:Mesenchymal_Stem_Cell:Mesendoderm	2.01e-12	rs77483950;rs9877046;rs77483950:rs9877046:rs11130324;rs352167:rs10510760;rs352167:rs352167	19:20:00
ENSG00000114388	NPRL2	3	50384761	50388522	-1	protein_coding	10641	NPRL2	0.345175	-0.107064	10	14.56	0	NA	NA	NA	NA	Yes	Promoter_anchored_loops:Adult_Cortex:Fetal_Cortex:IMR90:Mesenchymal_Stem_Cell:Mesendoderm	2.01e-12	rs77483950;rs77483950:rs9877046:rs11130324;rs352167:rs10510760;rs352167:rs352167	19:20:00
ENSG00000114395	CYB561D2	3	50388126	50395891	1	protein_coding	11068	CYB561D2	0.0147105	-0.298456	13	14.56	0	NA	NA	NA	NA	Yes	Promoter_anchored_loops:Adult_Cortex:Fetal_Cortex:IMR90:Mesenchymal_Stem_Cell:Mesendoderm	2.01e-12	rs77483950;rs77483950:rs9877046:rs11130324;rs352167:rs10510760;rs352167:rs352167	19:20:00
ENSG00000272104	XXcos-LUCA11.5	3	50388323	50405354	1	protein_coding	NA	NA	NA	NA	17	17.37	0	NA	NA	NA	NA	Yes	Promoter_anchored_loops:Adult_Cortex:Fetal_Cortex:IMR90:Mesenchymal_Stem_Cell:Mesendoderm	2.01e-12	rs77483950;rs9877046;rs77483950:rs9877046:rs11130324;rs352167:rs10510760;rs352167:rs352167	19:20:00
ENSG00000126062	TMEM115	3	50392180	50397041	-1	protein_coding	11070	TMEM115	0.876895	-0.780372	11	8.853	0	NA	NA	NA	NA	Yes	Promoter_anchored_loops:Adult_Cortex:Fetal_Cortex:IMR90:Mesenchymal_Stem_Cell:Mesendoderm	2.01e-12	rs77483950;rs9877046:rs77483950:rs352167:rs10510760;rs352167:rs11130324;rs352167	19:20:00
ENSG00000007402	CACNA2D2	3	50400233	50541675	-1	protein_coding	9254	CACNA2D2	0.999693	NA	58	18.27	4	4.88216e-05	0.000681262	GTEx/v8/Brain_Cerebellum	NA	Yes	Promoter_anchored_loops:Adult_Cortex:Fetal_Cortex	2.321e-08	rs77483950;rs9877046;rs77483950:rs9877046	19
ENSG00000088543	C3orf18	3	50595462	50608458	-1	protein_coding	51161	C3orf18	0.014308	-1.53819	2	13.47	13	1.1362e-06	0.000481589	GTEx/v8/Brain_Cortex	NA	Yes	Promoter_anchored_loops:IMR90:Mesenchymal_Stem_Cell	2.859e-08	rs77483950;rs9877046;rs9877046:rs77483950	19
ENSG00000114735	HEMK1	3	50606583	50622366	1	protein_coding	51409	HEMK1	8.23153e-05	-2.53452	0	0	23	5.51669e-07	0.000523629	GTEx/v8/Brain_Caudate_basal_ganglia:GTEx/v8/Brain_Hypothalamus:GTEx/v8/Brain_Nucleus_accumbens_basal_ganglia:GTEx/v8/Brain_Putamen_basal_ganglia	NA	Yes	Promoter_anchored_loops:IMR90:Mesenchymal_Stem_Cell	2.859e-08	rs77483950;rs9877046;rs9877046:rs77483950	19
ENSG00000114738	MAPKAPK3	3	50648951	50686720	1	protein_coding	7867	MAPKAPK3	2.71041e-06	0.0772686	2	4.671	0	NA	NA	NA	NA	Yes	Promoter_anchored_loops:Adult_Cortex:Fetal_Cortex:Left_Ventricle:Spleen:IMR90:Mesenchymal_Stem_Cell:Mesendoderm:Trophoblast-like_Cell:hESC	3.335e-08	rs77483950;rs77483950:rs9877046	19
ENSG00000088538	DOCK3	3	50712672	51421629	1	protein_coding	1795	DOCK3	1	-0.836765	43	12.31	0	NA	NA	NA	NA	Yes	Promoter_anchored_loops:Left_Ventricle:Spleen:IMR90:Mesenchymal_Stem_Cell:Mesendoderm:Trophoblast-like_Cell:hESC	1.099e-08	rs77483950;rs9877046;rs77483950:rs9877046	19
ENSG00000164080	RAD54L2	3	51575160	51702683	1	protein_coding	23132	RAD54L2	0.999999	-0.0906367	0	0	4	0.000180474	0.0134135	GTEx/v8/Brain_Caudate_basal_ganglia	NA	Yes	Adult_Cortex:Fetal_Cortex:IMR90:Mesenchymal_Stem_Cell	3.335e-08	rs9877046;rs77483950:rs9877046	19
ENSG00000164087	POC1A	3	52109269	52188706	-1	protein_coding	25886	POC1A	1.15322e-05	0.182604	0	0	274	2.69085e-06	0.00484961	GTEx/v8/Brain_Putamen_basal_ganglia	NA	Yes	Adult_Cortex:IMR90:Mesenchymal_Stem_Cell:Mesendoderm	2.436e-15	rs11130324;rs10510760;rs352167:rs10510760;rs352167:rs11130324;rs352167:rs77483950:rs9877046	19:20:00
ENSG00000023330	ALAS1	3	52232102	52248343	1	protein_coding	211	ALAS1	0.907957	-0.640089	19	16.39	0	NA	NA	NA	NA	Yes	Promoter_anchored_loops:Adult_Cortex:Fetal_Cortex:GM12878:IMR90:Mesenchymal_Stem_Cell:Mesendoderm:Trophoblast-like_Cell:hESC	3.067e-13	rs352167;rs10510760;rs11130324;rs352167:rs11130324;rs352167:rs77483950:rs11130324;rs10510760:rs11130324:rs9877046	19:20:00
ENSG00000239732	TLR9	3	52255096	52273183	-1	protein_coding	54106	TLR9	0.000525226	-0.298969	12	9.631	0	NA	NA	NA	NA	Yes	Promoter_anchored_loops:Adult_Cortex:Fetal_Cortex:GM12878:IMR90	9.37e-13	rs352167;rs11130324;rs10510760;rs352167:rs10510760;rs352167:rs77483950:rs9877046:rs352167:rs11130324;rs352167:rs11130324;rs10510760:rs11130324	19:20:00
ENSG00000173366	TLR9	3	52255097	52265206	-1	protein_coding	NA	NA	NA	-0.298969	10	9.631	0	NA	NA	NA	NA	Yes	Promoter_anchored_loops:GM12878:IMR90	9.37e-13	rs352167;rs11130324;rs10510760;rs352167:rs10510760	20
ENSG00000247596	TWF2	3	52262626	52273276	-1	protein_coding	11344	TWF2	0.85781	NA	9	9.631	0	NA	NA	NA	NA	Yes	Promoter_anchored_loops:Adult_Cortex:Fetal_Cortex:GM12878:IMR90	9.37e-13	rs11130324;rs352167;rs10510760;rs352167:rs10510760;rs352167:rs77483950:rs9877046:rs352167:rs11130324;rs352167:rs11130324;rs10510760:rs11130324	19:20:00
ENSG00000164088	PPM1M	3	52279841	52284613	1	protein_coding	132160	PPM1M	0.0923289	-0.870254	6	9.631	480	5.55517e-20	6.09807e-15	GTEx/v8/Brain_Anterior_cingulate_cortex_BA24:GTEx/v8/Brain_Cerebellar_Hemisphere:GTEx/v8/Brain_Cerebellum:GTEx/v8/Brain_Cortex:GTEx/v8/Brain_Frontal_Cortex_BA9:GTEx/v8/Brain_Hippocampus:GTEx/v8/Brain_Hypothalamus:GTEx/v8/Brain_Spinal_cord_cervical_c-1:GTEx/v8/Brain_Substantia_nigra	NA	Yes	EP_links_oneway:Promoter_anchored_loops:EP_correlation_cell_type_oneway:Adult_Cortex:Fetal_Cortex:Liver:GM12878:IMR90:Mesenchymal_Stem_Cell:Mesendoderm:Trophoblast-like_Cell:hESC	2.79e-16	rs11130324;rs352167;rs10510760;rs4687684;rs352167:rs10510760;rs352167:rs77483950:rs9877046:rs352167:rs11130324;rs352167:rs11130324;rs10510760:rs11130324:rs10510760	19:20:00
ENSG00000164091	WDR82	3	52288437	52322036	-1	protein_coding	80335	WDR82	0.923062	-0.84365	12	15.24	0	NA	NA	NA	NA	Yes	Promoter_anchored_loops:EP_correlation_cell_type_oneway:Adult_Cortex:Fetal_Cortex	9.37e-13	rs10510760;rs352167;rs11130324;rs352167:rs10510760;rs352167:rs11130324;rs10510760:rs11130324:rs13080668	20
ENSG00000168237	GLYCTK	3	52321105	52329272	1	protein_coding	132158	GLYCTK	1.36483e-06	-0.331397	6	14.8	491	1.4596e-13	1.64775e-09	GTEx/v8/Brain_Anterior_cingulate_cortex_BA24:GTEx/v8/Brain_Cerebellar_Hemisphere:GTEx/v8/Brain_Cerebellum:GTEx/v8/Brain_Cortex:GTEx/v8/Brain_Hippocampus	NA	Yes	EP_links_oneway:Promoter_anchored_loops:Adult_Cortex:Fetal_Cortex	2.79e-16	rs10510760;rs352167;rs11130324;rs4687684;rs352167:rs11130324;rs352167:rs352167:rs11130324;rs10510760:rs11130324:rs13080668	20
ENSG00000114841	DNAH1	3	52350335	52434507	1	protein_coding	25981	DNAH1	4.42227e-20	-0.0979141	8	15.82	33	1.41654e-05	6.85233e-17	GTEx/v8/Brain_Cerebellar_Hemisphere:GTEx/v8/Brain_Cerebellum:GTEx/v8/Brain_Cortex:GTEx/v8/Brain_Hippocampus:GTEx/v8/Brain_Nucleus_accumbens_basal_ganglia	NA	Yes	Adult_Cortex:Fetal_Cortex	8.66e-13	rs10510760;rs352167;rs11130324;rs352167:rs10510760;rs352167:rs11130324	20
ENSG00000163930	BAP1	3	52435029	52444366	-1	protein_coding	8314	BAP1	0.385638	NA	1	4.166	0	NA	NA	NA	NA	Yes	Promoter_anchored_loops:Adult_Cortex:GM12878:IMR90:Mesenchymal_Stem_Cell:Trophoblast-like_Cell:hESC	2.867e-16	rs10510760;rs352167;rs11130324;rs352167:rs10510760;rs352167:rs352167:rs11130324;rs10510760:rs11130324;rs352167:rs10510760:rs11130324	20
ENSG00000010318	PHF7	3	52444673	52457657	1	protein_coding	51533	PHF7	0.0649139	NA	3	4.166	0	NA	NA	NA	NA	Yes	Promoter_anchored_loops:EP_correlation_cell_type_oneway:Adult_Cortex:GM12878:IMR90:Mesenchymal_Stem_Cell:Trophoblast-like_Cell:hESC	2.867e-16	rs10510760;rs352167;rs11130324;rs352167:rs10510760;rs352167:rs352167:rs11130324;rs10510760:rs11130324;rs352167:rs10510760:rs11130324	20
ENSG00000010319	SEMA3G	3	52467069	52479101	-1	protein_coding	56920	SEMA3G	6.07683e-10	-0.542603	1	2.041	4	6.50502e-05	0.0466908	GTEx/v8/Brain_Cerebellum	NA	Yes	EP_links_oneway:Promoter_anchored_loops:Adult_Cortex:Fetal_Cortex:GM12878:IMR90:Mesenchymal_Stem_Cell:Trophoblast-like_Cell:hESC	2.867e-16	rs11130324;rs352167;rs10510760;rs10510760:rs10510760;rs352167:rs11130324;rs352167:rs11130324:rs10510760:rs11130324;rs4687684:rs4687684;rs10510760:rs11130324;rs352167:rs352167	20
ENSG00000010322	NISCH	3	52489134	52527087	1	protein_coding	11188	NISCH	0.817101	-0.59315	4	2.925	0	NA	NA	NA	NA	Yes	Promoter_anchored_loops:EP_correlation_cell_type_oneway:Left_Ventricle:Liver:GM12878:IMR90:Mesenchymal_Stem_Cell:Mesendoderm:Trophoblast-like_Cell:hESC	2.867e-16	rs11130324;rs10510760;rs352167;rs352167:rs11130324;rs10510760:rs11130324;rs352167:rs10510760:rs11130324:rs4687684:rs11130324;rs4687684:rs11130324;rs352167:rs4687684	20
ENSG00000010327	STAB1	3	52529354	52558511	1	protein_coding	23166	STAB1	2.79799e-25	-0.149285	34	15.49	0	NA	NA	NA	NA	Yes	Promoter_anchored_loops:Adult_Cortex	1.381e-13	rs10510760;rs11130324;rs352167;rs10510760:rs11130324;rs10510760:rs11130324:rs4687684:rs11130324;rs4687684:rs4687684;rs352167:rs10510760;rs352167:rs11130324	20
ENSG00000168268	NT5DC2	3	52558386	52569070	-1	protein_coding	64943	NT5DC2	0.00460887	NA	35	15.49	16	1.50467e-05	0.000125484	GTEx/v8/Brain_Cortex:GTEx/v8/Brain_Hippocampus	NA	Yes	Promoter_anchored_loops:Left_Ventricle:Liver:GM12878:IMR90:Mesenchymal_Stem_Cell:Mesendoderm:hESC	2.867e-16	rs11130324;rs10510760;rs352167;rs13080668;rs352167:rs11130324;rs10510760:rs11130324:rs4687684;rs10510760:rs11130324;rs4687684:rs10510760	20
ENSG00000168273	SMIM4	3	52568029	52613253	1	protein_coding	440957	SMIM4	NA	-0.0074017	101	18.58	0	NA	NA	NA	NA	Yes	Promoter_anchored_loops:Left_Ventricle:Liver:GM12878:IMR90:Mesenchymal_Stem_Cell:Mesendoderm:hESC	2.867e-16	rs11130324;rs10510760;rs352167;rs352167:rs11130324;rs10510760:rs11130324:rs4687684;rs10510760:rs11130324;rs4687684:rs10510760	20
ENSG00000163939	PBRM1	3	52579368	52719933	-1	protein_coding	55193	PBRM1	1	NA	247	21.5	0	NA	NA	NA	NA	Yes	Promoter_anchored_loops:EP_correlation_cell_type_oneway:Adult_Cortex:Left_Ventricle:Liver:GM12878:IMR90:Mesenchymal_Stem_Cell:Mesendoderm:Trophoblast-like_Cell:hESC	2.867e-16	rs11130324;rs10510760;rs352167:rs11130324;rs10510760:rs10510760:rs11130324;rs4687684:rs11130324:rs11130324;rs352167:rs10510760;rs352167:rs4687684;rs10510760:rs4687684	20
ENSG00000163938	GNL3	3	52715172	52728508	1	protein_coding	100113381	GNL3	1.5396e-09	NA	49	21.5	621	6.34536e-23	3.14796e-18	GTEx/v8/Brain_Anterior_cingulate_cortex_BA24:GTEx/v8/Brain_Caudate_basal_ganglia:GTEx/v8/Brain_Cerebellar_Hemisphere:GTEx/v8/Brain_Cerebellum:GTEx/v8/Brain_Cortex:GTEx/v8/Brain_Frontal_Cortex_BA9:GTEx/v8/Brain_Hippocampus:GTEx/v8/Brain_Hypothalamus:GTEx/v8/Brain_Nucleus_accumbens_basal_ganglia:GTEx/v8/Brain_Putamen_basal_ganglia	NA	Yes	Promoter_anchored_loops:Adult_Cortex:Left_Ventricle:Liver:GM12878:IMR90:Mesenchymal_Stem_Cell:Mesendoderm:Trophoblast-like_Cell:hESC	2.79e-16	rs10510760;rs11130324;rs352167;rs4687684;rs13080668;rs352167:rs11130324;rs10510760:rs10510760:rs11130324;rs4687684:rs11130324:rs10510760;rs352167:rs4687684;rs10510760:rs4687684	20
ENSG00000016864	GLT8D1	3	52728505	52740048	-1	protein_coding	55830	GLT8D1	0.00348978	NA	45	21.5	130	2.21663e-06	0.00584523	GTEx/v8/Brain_Nucleus_accumbens_basal_ganglia:GTEx/v8/Brain_Putamen_basal_ganglia	NA	Yes	EP_links_oneway:Promoter_anchored_loops:IMR90:Mesenchymal_Stem_Cell	2.867e-16	rs11130324;rs10510760;rs4687684;rs352167;rs10510760:rs11130324;rs4687684:rs4687684;rs352167:rs10510760:rs11130324:rs4687684	20
ENSG00000114902	SPCS1	3	52738971	52742182	1	protein_coding	28972	SPCS1	0.118911	NA	33	12.57	106	3.65896e-07	0.00138377	GTEx/v8/Brain_Cortex:GTEx/v8/Brain_Frontal_Cortex_BA9	NA	Yes	EP_links_oneway:Promoter_anchored_loops:IMR90:Mesenchymal_Stem_Cell	2.867e-16	rs11130324;rs10510760;rs4687684;rs352167;rs10510760:rs11130324;rs4687684:rs4687684;rs352167:rs10510760:rs11130324:rs4687684	20
ENSG00000114904	NEK4	3	52744800	52804965	-1	protein_coding	6787	NEK4	1.2165e-12	-0.30452	106	24.2	391	5.18773e-08	0.000210673	GTEx/v8/Brain_Cerebellar_Hemisphere:GTEx/v8/Brain_Cerebellum:GTEx/v8/Brain_Cortex	NA	Yes	IMR90	2.79e-16	rs11130324;rs10510760;rs4687684;rs352167;rs4687684:rs4687684;rs10510760:rs4687684:rs10510760	20
ENSG00000055957	ITIH1	3	52811603	52826078	1	protein_coding	3697	ITIH1	4.79132e-18	-0.271541	63	25.1	0	NA	NA	NA	NA	Yes	Promoter_anchored_loops:Adult_Cortex:Fetal_Cortex:IMR90	2.859e-16	rs11130324;rs10510760;rs4687684;rs10510760:rs10510760:rs11130324;rs4687684:rs4687684;rs10510760:rs11130324;rs10510760:rs11130324:rs4687684	20
ENSG00000162267	ITIH3	3	52828784	52843025	1	protein_coding	3699	ITIH3	6.66881e-12	0.023185	53	25.1	0	NA	NA	NA	NA	Yes	Promoter_anchored_loops:IMR90	1.814e-14	rs11130324;rs10510760;rs4687684;rs4687684:rs4687684;rs10510760:rs4687684:rs10510760	20
ENSG00000055955	ITIH4	3	52846991	52865495	-1	protein_coding	3700	ITIH4	4.63111e-05	0.372344	50	22.3	517	2.08843e-24	5.4352e-19	GTEx/v8/Brain_Amygdala:GTEx/v8/Brain_Anterior_cingulate_cortex_BA24:GTEx/v8/Brain_Caudate_basal_ganglia:GTEx/v8/Brain_Cerebellar_Hemisphere:GTEx/v8/Brain_Cerebellum:GTEx/v8/Brain_Cortex:GTEx/v8/Brain_Frontal_Cortex_BA9:GTEx/v8/Brain_Hippocampus:GTEx/v8/Brain_Hypothalamus:GTEx/v8/Brain_Nucleus_accumbens_basal_ganglia:GTEx/v8/Brain_Putamen_basal_ganglia:GTEx/v8/Brain_Spinal_cord_cervical_c-1:GTEx/v…	NA	Yes	Promoter_anchored_loops:Liver:Spleen:IMR90:Mesenchymal_Stem_Cell:Mesendoderm:hESC	1.794e-14	rs11130324;rs4687684;rs10510760;rs352167;rs13080668;rs10510760:rs11130324;rs4687684:rs11130324:rs4687684;rs10510760:rs4687684:rs10510760	20
ENSG00000243696	RP5-966M1.6	3	52847298	52869745	-1	protein_coding	NA	NA	NA	NA	51	22.3	0	NA	NA	NA	NA	Yes	Promoter_anchored_loops:Liver:Spleen:IMR90:Mesenchymal_Stem_Cell:Mesendoderm:hESC	1.794e-14	rs11130324;rs4687684;rs10510760;rs10510760:rs11130324;rs4687684:rs11130324:rs4687684;rs10510760:rs4687684:rs10510760	20
ENSG00000272573	MUSTN1	3	52867130	52869235	-1	protein_coding	389125	MUSTN1	0.00175219	0.119816	36	22.3	0	NA	NA	NA	NA	Yes	Promoter_anchored_loops:Liver:Spleen:IMR90:Mesenchymal_Stem_Cell:Mesendoderm:hESC	1.794e-14	rs4687684;rs11130324;rs10510760;rs10510760:rs11130324;rs4687684:rs11130324:rs4687684;rs10510760:rs4687684:rs10510760	20
ENSG00000248592	TMEM110-MUSTN1	3	52867137	52931578	-1	protein_coding	100526772	TMEM110-MUSTN1	0.684628	NA	101	22.3	0	NA	NA	NA	NA	Yes	Promoter_anchored_loops:Adult_Cortex:Fetal_Cortex:Left_Ventricle:Liver:Spleen:GM12878:IMR90:Mesenchymal_Stem_Cell:Mesendoderm:Trophoblast-like_Cell:hESC	2.79e-16	rs4687684;rs11130324;rs10510760;rs4687684:rs11130324;rs4687684:rs4687684;rs10510760:rs11130324;rs10510760:rs11130324:rs10510760:rs13080668:rs11130324;rs352167:rs11130324	20
ENSG00000213533	TMEM110	3	52870235	52931612	-1	protein_coding	375346	TMEM110	0.901349	0.93292	98	22.3	2	1.28338e-05	0.0439331	GTEx/v8/Brain_Amygdala	NA	Yes	Promoter_anchored_loops:Adult_Cortex:Fetal_Cortex:Left_Ventricle:Liver:Spleen:GM12878:IMR90:Mesenchymal_Stem_Cell:Mesendoderm:Trophoblast-like_Cell:hESC	2.79e-16	rs4687684;rs10510760;rs11130324;rs4687684:rs11130324;rs4687684:rs4687684;rs10510760:rs11130324;rs10510760:rs11130324:rs10510760:rs13080668:rs11130324;rs352167:rs11130324	20
ENSG00000163935	SFMBT1	3	52937588	53080766	-1	protein_coding	51460	SFMBT1	0.995894	-0.337614	152	12.52	193	2.6223e-08	0.000105563	GTEx/v8/Brain_Cerebellar_Hemisphere:GTEx/v8/Brain_Cerebellum:GTEx/v8/Brain_Frontal_Cortex_BA9	NA	Yes	Promoter_anchored_loops:IMR90:Mesenchymal_Stem_Cell:Mesendoderm	1.053e-13	rs11130324;rs4687684;rs10510760;rs13080668;rs352167:rs11130324;rs10510760:rs11130324:rs4687684;rs10510760:rs11130324;rs4687684:rs4687684:rs10510760	20
ENSG00000272305	RP11-894J14.5	3	53003135	53133469	-1	protein_coding	NA	NA	NA	NA	103	13.18	0	NA	NA	NA	NA	Yes	Liver:Spleen:GM12878:IMR90:Mesenchymal_Stem_Cell:Mesendoderm:Trophoblast-like_Cell:hESC	2.79e-16	rs4687684;rs10510760;rs11130324;rs4687684:rs4687684;rs10510760:rs4687684:rs10510760:rs13080668:rs11130324;rs10510760:rs11130324	20
ENSG00000163933	RFT1	3	53122499	53164478	-1	protein_coding	91869	RFT1	3.17067e-06	0.277385	4	6.26	143	1.76086e-20	1.21478e-47	GTEx/v8/Brain_Amygdala:GTEx/v8/Brain_Anterior_cingulate_cortex_BA24:GTEx/v8/Brain_Caudate_basal_ganglia:GTEx/v8/Brain_Cerebellar_Hemisphere:GTEx/v8/Brain_Cerebellum:GTEx/v8/Brain_Cortex:GTEx/v8/Brain_Frontal_Cortex_BA9:GTEx/v8/Brain_Hypothalamus:GTEx/v8/Brain_Nucleus_accumbens_basal_ganglia:GTEx/v8/Brain_Putamen_basal_ganglia	NA	Yes	Promoter_anchored_loops:EP_correlation_cell_type_oneway:Adult_Cortex:Fetal_Cortex:Liver:Spleen:GM12878:IMR90:Mesenchymal_Stem_Cell:Mesendoderm:Trophoblast-like_Cell:hESC	4.827e-16	rs4687684;rs10510760;rs11130324;rs352167:rs11130324;rs10510760:rs11130324:rs11130324;rs4687684:rs13080668:rs10510760:rs4687684:rs4687684	20
ENSG00000163932	PRKCD	3	53190025	53226733	1	protein_coding	5580	PRKCD	0.997594	NA	3	6.361	1	3.31199e-05	1.04863e-08	GTEx/v8/Brain_Frontal_Cortex_BA9	NA	Yes	Promoter_anchored_loops:Adult_Cortex:Liver:Spleen:GM12878:IMR90:Mesenchymal_Stem_Cell:Mesendoderm:Trophoblast-like_Cell:hESC	1.053e-13	rs13080668;rs13080668:rs10510760:rs11130324;rs4687684:rs4687684;rs10510760:rs4687684	20
ENSG00000163931	TKT	3	53258723	53290068	-1	protein_coding	7086	TKT	0.0602835	NA	29	12.17	85	8.44832e-13	3.79238e-08	GTEx/v8/Brain_Caudate_basal_ganglia:GTEx/v8/Brain_Cerebellar_Hemisphere:GTEx/v8/Brain_Cerebellum:GTEx/v8/Brain_Putamen_basal_ganglia:GTEx/v8/Brain_Spinal_cord_cervical_c-1	NA	Yes	Promoter_anchored_loops	4.042e-11	rs13080668;rs10510760;rs352167:rs11130324;rs352167:rs10510760:rs11130324	20
ENSG00000162290	DCP1A	3	53317447	53381654	-1	protein_coding	55802	DCP1A	0.943914	NA	27	10.78	0	NA	NA	NA	NA	Yes	Adult_Cortex:Fetal_Cortex:Liver:IMR90:Mesenchymal_Stem_Cell:Mesendoderm:Trophoblast-like_Cell:hESC	4.171e-08	rs13080668	20
ENSG00000157388	CACNA1D	3	53528683	53847760	1	protein_coding	776	CACNA1D	1	-0.37522	17	18.57	0	NA	NA	NA	NA	No	NA	5.539e-08	rs13080668	20
ENSG00000073711	PPP2R3A	3	135684515	135866733	1	protein_coding	5523	PPP2R3A	0.920488	-0.863679	71	15.92	40	1.27533e-05	0.0025429	GTEx/v8/Brain_Cerebellum:GTEx/v8/Brain_Cortex	NA	Yes	Left_Ventricle:IMR90:Mesenchymal_Stem_Cell:Mesendoderm:Trophoblast-like_Cell:hESC	1.742e-13	rs66691851;rs523118;rs66691851:rs523118:rs66691851	21
ENSG00000174579	MSL2	3	135867764	135916083	-1	protein_coding	55167	MSL2	0.889664	-1.74205	21	22.4	5	1.53915e-05	0.024594	GTEx/v8/Brain_Substantia_nigra	NA	Yes	Promoter_anchored_loops:Adult_Cortex:Fetal_Cortex:Aorta:Hippocampus:Left_Ventricle:Liver:Spleen:GM12878:IMR90:Mesenchymal_Stem_Cell:Mesendoderm:Trophoblast-like_Cell:hESC	1.938e-14	rs66691851;rs523118;rs66691851:rs66691851;rs523118:rs523118	21
ENSG00000114054	PCCB	3	135969148	136056738	1	protein_coding	5096	PCCB	0.000735839	-0.38516	82	14.81	290	7.44909e-14	2.72369e-09	GTEx/v8/Brain_Amygdala:GTEx/v8/Brain_Anterior_cingulate_cortex_BA24:GTEx/v8/Brain_Caudate_basal_ganglia:GTEx/v8/Brain_Cerebellar_Hemisphere:GTEx/v8/Brain_Cerebellum:GTEx/v8/Brain_Cortex:GTEx/v8/Brain_Frontal_Cortex_BA9:GTEx/v8/Brain_Hippocampus:GTEx/v8/Brain_Hypothalamus:GTEx/v8/Brain_Nucleus_accumbens_basal_ganglia:GTEx/v8/Brain_Putamen_basal_ganglia	NA	Yes	EP_links_oneway:Promoter_anchored_loops:Adult_Cortex:Fetal_Cortex:Liver:Spleen:GM12878:IMR90:Mesenchymal_Stem_Cell:Mesendoderm:Trophoblast-like_Cell:hESC	1.938e-14	rs66691851;rs523118;rs523118:rs523118:rs66691851	21
ENSG00000118007	STAG1	3	136055077	136471220	-1	protein_coding	10274	STAG1	1	-0.647638	331	21.8	0	NA	NA	NA	NA	Yes	Promoter_anchored_loops:Adult_Cortex:Fetal_Cortex:Aorta:Hippocampus:Left_Ventricle:Liver:Right_Ventricle:Spleen:GM12878:IMR90:Mesenchymal_Stem_Cell:Mesendoderm:Neural_Progenitor_Cell:Trophoblast-like_Cell:hESC	1.938e-14	rs66691851;rs523118;rs66691851:rs66691851;rs523118:rs523118	21
ENSG00000168917	SLC35G2	3	136537489	136574734	1	protein_coding	80723	SLC35G2	0.0663953	-0.300343	118	21.8	243	2.70707e-08	2.83733e-05	GTEx/v8/Brain_Caudate_basal_ganglia:GTEx/v8/Brain_Cerebellar_Hemisphere:GTEx/v8/Brain_Cerebellum:GTEx/v8/Brain_Putamen_basal_ganglia	NA	Yes	Promoter_anchored_loops:GM12878:IMR90:Mesenchymal_Stem_Cell:Mesendoderm	2.12e-13	rs66691851;rs523118;rs66691851:rs66691851;rs523118:rs523118	21
ENSG00000158092	NCK1	3	136581050	136668665	1	protein_coding	4690	NCK1	0.00103503	-0.568989	160	21.8	198	1.37499e-06	0.000513583	GTEx/v8/Brain_Hypothalamus	NA	Yes	Left_Ventricle:IMR90:Mesenchymal_Stem_Cell	1.742e-13	rs523118;rs66691851;rs523118:rs66691851	21
ENSG00000174564	IL20RB	3	136665072	136729927	1	protein_coding	53833	IL20RB	0.000354183	0.165775	25	13.36	26	4.53762e-06	0.0220732	GTEx/v8/Brain_Substantia_nigra	NA	Yes	Left_Ventricle:Liver:GM12878:IMR90:Mesenchymal_Stem_Cell:Mesendoderm:Trophoblast-like_Cell:hESC	1.938e-14	rs523118;rs66691851;rs523118:rs66691851:rs66691851	21
ENSG00000145075	CCDC39	3	180320646	180588793	-1	protein_coding	101928882	CCDC39	5.10299e-05	-0.233426	35	13.05	0	NA	NA	NA	NA	Yes	Left_Ventricle:Liver:Mesenchymal_Stem_Cell:Mesendoderm:Trophoblast-like_Cell:hESC	3.284e-14	rs13096176;rs13096176:rs6762456;rs11711948:rs11711948	23
ENSG00000114416	FXR1	3	180585929	180700541	1	protein_coding	8087	FXR1	0.999992	-1.75887	121	15.37	0	NA	NA	NA	NA	Yes	Left_Ventricle:Liver:Mesenchymal_Stem_Cell:Mesendoderm:Trophoblast-like_Cell:hESC	3.284e-14	rs13096176;rs13096176:rs6762456;rs11711948:rs11711948	23
ENSG00000205981	DNAJC19	3	180701497	180707562	-1	protein_coding	131118	DNAJC19	0.0144037	-0.796483	14	12.57	0	NA	NA	NA	NA	Yes	Fetal_Cortex:Right_Ventricle:GM12878:IMR90:Mesenchymal_Stem_Cell:Mesendoderm:Neural_Progenitor_Cell:Trophoblast-like_Cell:hESC	1.955e-14	rs13096176;rs13096176:rs11711948	23
ENSG00000156269	NAA11	4	80146848	80247204	-1	protein_coding	84779	NAA11	0.00282227	-0.177507	79	19.32	0	NA	NA	NA	NA	No	NA	4.155e-08	rs13143951	26
ENSG00000153064	BANK1	4	102332443	102995969	1	protein_coding	55024	BANK1	1.76433e-10	-0.305251	13	4.367	0	NA	NA	NA	NA	Yes	Aorta:Left_Ventricle:IMR90:Mesenchymal_Stem_Cell:Mesendoderm:Trophoblast-like_Cell:hESC	2.29e-11	rs35225200;rs6855246;rs35225200:rs6855246:rs223332	27
ENSG00000138821	SLC39A8	4	103172198	103352415	-1	protein_coding	64116	SLC39A8	0.891567	-0.202749	25	23.1	0	NA	NA	NA	NA	Yes	Promoter_anchored_loops:Adult_Cortex:Fetal_Cortex:Left_Ventricle:Liver:GM12878:IMR90:Mesenchymal_Stem_Cell:Mesendoderm:Trophoblast-like_Cell:hESC	2.29e-11	rs6855246;rs35225200;rs223332	27
ENSG00000109320	NFKB1	4	103422486	103538459	1	protein_coding	4790	NFKB1	0.99426	NA	14	12.83	0	NA	NA	NA	NA	Yes	Promoter_anchored_loops:EP_correlation_cell_type_oneway:EP_correlation_organ_oneway:Adult_Cortex:Fetal_Cortex:Aorta:Left_Ventricle:Liver:GM12878:IMR90:Mesenchymal_Stem_Cell:Mesendoderm:Trophoblast-like_Cell:hESC	3.251e-08	rs223332;rs223332:rs35225200:rs6855246	27
ENSG00000109323	MANBA	4	103552660	103682151	-1	protein_coding	4126	MANBA	1.14972e-11	-0.195397	99	14.11	240	8.70118e-11	4.63993e-07	GTEx/v8/Brain_Cerebellar_Hemisphere:GTEx/v8/Brain_Cerebellum:GTEx/v8/Brain_Cortex	NA	Yes	Promoter_anchored_loops:EP_correlation_cell_type_oneway	3.251e-08	rs223332	27
ENSG00000109332	UBE2D3	4	103715540	103790053	-1	protein_coding	7323	UBE2D3	0.748203	NA	164	14.36	0	NA	NA	NA	NA	Yes	Promoter_anchored_loops:Adult_Cortex:Fetal_Cortex:Left_Ventricle:Liver:GM12878:IMR90:Mesenchymal_Stem_Cell:Mesendoderm:Trophoblast-like_Cell:hESC	3.251e-08	rs223332;rs6855246:rs35225200:rs223332	27
ENSG00000145354	CISD2	4	103790135	103810399	1	protein_coding	493856	CISD2	0.649111	-0.514322	61	13.18	426	1.08759e-10	7.77703e-07	GTEx/v8/Brain_Cerebellar_Hemisphere:GTEx/v8/Brain_Cerebellum:GTEx/v8/Brain_Hypothalamus:GTEx/v8/Brain_Spinal_cord_cervical_c-1	NA	Yes	Promoter_anchored_loops:Adult_Cortex:Fetal_Cortex:Left_Ventricle:Liver:GM12878:IMR90:Mesenchymal_Stem_Cell:Mesendoderm:Trophoblast-like_Cell:hESC	3.251e-08	rs223332;rs6855246:rs35225200:rs223332	27
ENSG00000164037	SLC9B1	4	103806205	103940896	-1	protein_coding	101929373	SLC9B1	8.48795e-05	-0.347279	269	14.57	0	NA	NA	NA	NA	Yes	Adult_Cortex:Fetal_Cortex:Adrenal:Aorta:Hippocampus:Left_Ventricle:Liver:Lung:Pancreas:Psoas:Right_Ventricle:Spleen:GM12878:IMR90:Mesenchymal_Stem_Cell:Mesendoderm:Neural_Progenitor_Cell:Trophoblast-like_Cell:hESC	2.29e-11	rs223332;rs223332:rs35225200:rs6855246	27
ENSG00000164038	SLC9B2	4	103941025	104006986	-1	protein_coding	133308	SLC9B2	0.0670567	-1.38429	49	13.65	0	NA	NA	NA	NA	Yes	Promoter_anchored_loops:Adult_Cortex:Aorta:Dorsolateral_Prefrontal_Cortex:Hippocampus:Left_Ventricle:Liver:Right_Ventricle:Spleen:GM12878:IMR90:Mesenchymal_Stem_Cell:Mesendoderm:Neural_Progenitor_Cell:Trophoblast-like_Cell:hESC	2.29e-11	rs223332;rs35225200:rs223332:rs6855246	27
ENSG00000164039	BDH2	4	104000592	104021040	-1	protein_coding	56898	BDH2	4.05062e-06	-0.183389	3	5.457	243	2.55832e-10	1.02324e-08	GTEx/v8/Brain_Cortex:GTEx/v8/Brain_Hippocampus:GTEx/v8/Brain_Hypothalamus:GTEx/v8/Brain_Putamen_basal_ganglia:GTEx/v8/Brain_Spinal_cord_cervical_c-1	NA	Yes	Promoter_anchored_loops:Adult_Cortex:Fetal_Cortex:Aorta:Dorsolateral_Prefrontal_Cortex:Hippocampus:Left_Ventricle:Liver:Right_Ventricle:Spleen:GM12878:IMR90:Mesenchymal_Stem_Cell:Mesendoderm:Neural_Progenitor_Cell:Trophoblast-like_Cell:hESC	2.29e-11	rs223332;rs35225200:rs223332:rs6855246	27
ENSG00000138778	CENPE	4	104026963	104119566	-1	protein_coding	1062	CENPE	0.645841	0.250415	22	11.49	1	5.68928e-05	0.00755139	GTEx/v8/Brain_Frontal_Cortex_BA9	NA	Yes	Left_Ventricle:Liver:GM12878:IMR90:Mesenchymal_Stem_Cell:Mesendoderm:Trophoblast-like_Cell:hESC	3.379e-08	rs223332;rs35225200:rs6855246:rs223332	27
ENSG00000154447	SH3RF1	4	170015407	170192256	-1	protein_coding	57630	SH3RF1	0.0463955	-0.163773	2	5.704	33	2.34441e-08	2.03019e-05	GTEx/v8/Brain_Spinal_cord_cervical_c-1	NA	Yes	Promoter_anchored_loops:GM12878:IMR90:Mesenchymal_Stem_Cell:Trophoblast-like_Cell	1.592e-09	rs61405217	28
ENSG00000137601	NEK1	4	170314426	170533780	-1	protein_coding	4750	NEK1	4.21851e-12	-0.433231	76	13.96	6	5.1668e-05	9.9432e-09	GTEx/v8/Brain_Cerebellar_Hemisphere:GTEx/v8/Brain_Cerebellum:GTEx/v8/Brain_Putamen_basal_ganglia	NA	Yes	Promoter_anchored_loops:IMR90	1.592e-09	rs61405217	28
ENSG00000109572	CLCN3	4	170533784	170644824	1	protein_coding	1182	CLCN3	0.993265	-0.84734	50	13.71	0	NA	NA	NA	NA	Yes	Promoter_anchored_loops:IMR90	1.227e-08	rs61405217	28
ENSG00000056050	C4orf27	4	170650616	170679104	-1	protein_coding	54969	C4orf27	0.000423307	-0.492058	2	7.657	0	NA	NA	NA	NA	Yes	Adult_Cortex:Fetal_Cortex:Left_Ventricle:Liver:GM12878:IMR90:Mesenchymal_Stem_Cell:Mesendoderm:Trophoblast-like_Cell:hESC	1.578e-08	rs61405217	28
ENSG00000150625	GPM6A	4	176554085	176923815	-1	protein_coding	2823	GPM6A	0.952962	-0.408715	96	13.47	3	3.12607e-05	0.0459803	GTEx/v8/Brain_Cerebellum	NA	Yes	Left_Ventricle:Mesenchymal_Stem_Cell:Mesendoderm:hESC	3.197e-10	rs12498839;rs13142920;rs62340585	29
ENSG00000164588	HCN1	5	45259349	45696253	-1	protein_coding	348980	HCN1	0.953139	-1.22713	210	16.92	0	NA	NA	NA	NA	Yes	Promoter_anchored_loops:Aorta:Left_Ventricle:Liver:Right_Ventricle:IMR90:Mesenchymal_Stem_Cell:Mesendoderm:Neural_Progenitor_Cell:Trophoblast-like_Cell:hESC	1.808e-11	rs6451814	30
ENSG00000170571	EMB	5	49692026	49739082	-1	protein_coding	133418	EMB	6.39337e-05	0.173956	90	12.72	13	3.03436e-05	0.000708093	GTEx/v8/Brain_Hippocampus:GTEx/v8/Brain_Putamen_basal_ganglia	NA	Yes	Aorta:Left_Ventricle:Liver:GM12878:Mesenchymal_Stem_Cell:Mesendoderm:Trophoblast-like_Cell:hESC	1.222e-09	rs10940346	31
ENSG00000151883	PARP8	5	49961733	50142356	1	protein_coding	79668	PARP8	0.119243	-0.811541	5	8.431	0	NA	NA	NA	NA	Yes	Left_Ventricle:GM12878:IMR90:Mesenchymal_Stem_Cell:Mesendoderm:Trophoblast-like_Cell:hESC	1.165e-08	rs10940346	31
ENSG00000113448	PDE4D	5	58264865	59817947	-1	protein_coding	5144	PDE4D	0.9832	0.966489	2	9.52	0	NA	NA	NA	NA	Yes	Aorta:Left_Ventricle:Liver:GM12878:IMR90:Mesenchymal_Stem_Cell:Mesendoderm:hESC	0.001431	rs7701440;rs7701440:rs171748:rs7701440;rs171748	32
ENSG00000035499	DEPDC1B	5	59892739	59996017	-1	protein_coding	55789	DEPDC1B	2.28514e-05	-0.136419	18	8.767	263	1.84224e-10	9.55026e-07	GTEx/v8/Brain_Cerebellar_Hemisphere:GTEx/v8/Brain_Cerebellum:GTEx/v8/Brain_Spinal_cord_cervical_c-1	NA	Yes	Adult_Cortex:Fetal_Cortex:Left_Ventricle:Liver:GM12878:IMR90:Mesenchymal_Stem_Cell:Mesendoderm:Trophoblast-like_Cell:hESC	2.988e-10	rs7701440;rs171748;rs171748:rs7701440:rs7701440	32
ENSG00000164181	ELOVL7	5	60047618	60140216	-1	protein_coding	79993	ELOVL7	0.00156092	-0.509657	67	13.19	18	8.93315e-08	1.88232e-05	GTEx/v8/Brain_Cerebellar_Hemisphere	NA	Yes	Adult_Cortex:Mesendoderm:hESC	0.0001223	rs7701440;rs171748;rs171748:rs7701440	32
ENSG00000049167	ERCC8	5	60169658	60240900	-1	protein_coding	1161	ERCC8	8.57283e-09	1.00092	55	11.66	23	5.85328e-05	0.0348806	GTEx/v8/Brain_Putamen_basal_ganglia	NA	Yes	Adult_Cortex:Fetal_Cortex:Aorta:Left_Ventricle:GM12878:IMR90:Mesenchymal_Stem_Cell:Mesendoderm:Trophoblast-like_Cell:hESC	2.988e-10	rs171748;rs7701440;rs171748:rs7701440:rs7701440	32
ENSG00000164182	NDUFAF2	5	60240956	60448853	1	protein_coding	91942	NDUFAF2	3.85651e-07	0.323767	126	17.91	2	2.79225e-05	0.0442017	GTEx/v8/Brain_Putamen_basal_ganglia	NA	Yes	Adult_Cortex:Fetal_Cortex:Aorta:Left_Ventricle:GM12878:IMR90:Mesenchymal_Stem_Cell:Mesendoderm:Trophoblast-like_Cell:hESC	2.988e-10	rs7701440;rs171748;rs171748:rs7701440:rs7701440	32
ENSG00000269267	AC008498.1	5	60411538	60411762	-1	protein_coding	NA	NA	NA	NA	11	17.91	0	NA	NA	NA	NA	Yes	IMR90:Mesenchymal_Stem_Cell:Mesendoderm:hESC	2.988e-10	rs7701440;rs171748;rs7701440:rs171748:rs7701440	32
ENSG00000188725	SMIM15	5	60453536	60458301	-1	protein_coding	643155	SMIM15	0.22832	-1.97118	10	11.73	0	NA	NA	NA	NA	Yes	Aorta:Left_Ventricle:Liver:GM12878:IMR90:Mesenchymal_Stem_Cell:Mesendoderm:Neural_Progenitor_Cell:Trophoblast-like_Cell:hESC	2.988e-10	rs7701440;rs171748;rs171748:rs7701440:rs7701440	32
ENSG00000130449	ZSWIM6	5	60628100	60841997	1	protein_coding	57688	ZSWIM6	0.330185	-0.924572	149	17.8	0	NA	NA	NA	NA	Yes	Promoter_anchored_loops:Adult_Cortex:Fetal_Cortex:Left_Ventricle:Liver:GM12878:IMR90:Mesenchymal_Stem_Cell:Mesendoderm:Trophoblast-like_Cell:hESC	2.988e-10	rs7701440;rs7701440:rs171748:rs7701440;rs171748	32
ENSG00000177556	ATOX1	5	151121877	151152093	-1	protein_coding	475	ATOX1	0.177402	-0.489553	0	0	26	1.97657e-05	0.0196542	GTEx/v8/Brain_Frontal_Cortex_BA9	NA	No	NA	0.019	rs72802868	33
ENSG00000145907	G3BP1	5	151150606	151192346	1	protein_coding	10146	G3BP1	0.988391	-0.294066	0	0	308	3.91088e-06	0.00819624	GTEx/v8/Brain_Cerebellar_Hemisphere:GTEx/v8/Brain_Cerebellum	NA	No	NA	0.008966	rs72802868	33
ENSG00000145888	GLRA1	5	151202074	151304403	-1	protein_coding	2741	GLRA1	0.0764925	-0.170705	0	0	323	2.9835e-13	5.44738e-09	GTEx/v8/Brain_Cerebellar_Hemisphere:GTEx/v8/Brain_Cerebellum	NA	Yes	Fetal_Cortex:Left_Ventricle:IMR90:Mesenchymal_Stem_Cell:Mesendoderm:Neural_Progenitor_Cell:Trophoblast-like_Cell:hESC	0.0001294	rs72802868	33
ENSG00000132911	NMUR2	5	151771093	151812929	-1	protein_coding	56923	NMUR2	0.421657	0.587098	160	16.25	638	1.04519e-16	6.78178e-12	GTEx/v8/Brain_Cortex:GTEx/v8/Brain_Frontal_Cortex_BA9:GTEx/v8/Brain_Putamen_basal_ganglia	NA	Yes	Left_Ventricle:Liver:IMR90:Mesenchymal_Stem_Cell:Mesendoderm:Trophoblast-like_Cell:hESC	2.745e-08	rs72802868	33
ENSG00000124713	GNMT	6	42928496	42931618	1	protein_coding	27232	GNMT	0.667934	-0.204225	0	0	1	1.26586e-05	7.41784e-29	GTEx/v8/Brain_Frontal_Cortex_BA9	NA	Yes	Promoter_anchored_loops:Adult_Cortex	5.779e-07	rs6938026	34
ENSG00000124541	RRP36	6	42989383	43001894	1	protein_coding	88745	RRP36	9.22386e-11	0.0151127	0	0	3	4.23335e-06	0.0335366	GTEx/v8/Brain_Substantia_nigra	NA	Yes	Adult_Cortex:Fetal_Cortex:IMR90:Mesenchymal_Stem_Cell	1.253e-08	rs6938026	34
ENSG00000112655	PTK7	6	43044006	43129457	1	protein_coding	5754	PTK7	0.975879	-0.133444	41	16.88	0	NA	NA	NA	NA	Yes	Promoter_anchored_loops:Spleen	1.082e-05	rs6938026	34
ENSG00000112658	SRF	6	43139037	43149243	1	protein_coding	6722	SRF	0.970031	-0.362002	41	22.6	0	NA	NA	NA	NA	Yes	Promoter_anchored_loops:IMR90	1.253e-08	rs6938026	34
ENSG00000112659	CUL9	6	43149913	43192325	1	protein_coding	23113	CUL9	0.967476	-0.19572	37	22.6	69	7.74608e-20	1.67348e-14	GTEx/v8/Brain_Caudate_basal_ganglia:GTEx/v8/Brain_Cortex:GTEx/v8/Brain_Frontal_Cortex_BA9:GTEx/v8/Brain_Nucleus_accumbens_basal_ganglia:GTEx/v8/Brain_Putamen_basal_ganglia	NA	Yes	Adult_Cortex:Fetal_Cortex:IMR90	1.253e-08	rs6938026	34
ENSG00000112667	DNPH1	6	43193367	43197222	-1	protein_coding	10591	DNPH1	0.00071657	NA	16	15.69	16	6.89256e-07	4.9637e-09	GTEx/v8/Brain_Frontal_Cortex_BA9:GTEx/v8/Brain_Nucleus_accumbens_basal_ganglia	NA	Yes	Adult_Cortex:IMR90	1.253e-08	rs6938026	34
ENSG00000146216	TTBK1	6	43211418	43255997	1	protein_coding	84630	TTBK1	0.997307	-1.31892	34	10.5	0	NA	NA	NA	NA	No	NA	2.58e-05	rs6938026	34
ENSG00000137204	SLC22A7	6	43263432	43273276	1	protein_coding	10864	SLC22A7	3.71516e-06	-0.728454	1	1.299	0	NA	NA	NA	NA	Yes	Promoter_anchored_loops	0.0005574	rs6938026	34
ENSG00000146215	CRIP3	6	43267448	43276535	-1	protein_coding	401262	CRIP3	0.0339026	-0.289212	1	1.299	0	NA	NA	NA	NA	Yes	Adult_Cortex	2.58e-05	rs6938026	34
ENSG00000065833	ME1	6	83920108	84140797	-1	protein_coding	4199	ME1	2.22311e-10	-0.796953	20	9.081	45	4.57995e-10	2.4867e-07	GTEx/v8/Brain_Cerebellar_Hemisphere:GTEx/v8/Brain_Spinal_cord_cervical_c-1	NA	Yes	Left_Ventricle:Liver:IMR90:Mesenchymal_Stem_Cell:Mesendoderm:Neural_Progenitor_Cell:Trophoblast-like_Cell:hESC	1.005e-06	rs217323	35
ENSG00000146250	PRSS35	6	84222194	84235423	1	protein_coding	167681	PRSS35	1.33594e-06	-0.251367	16	10.2	24	8.04962e-07	0.00204729	GTEx/v8/Brain_Hypothalamus	NA	Yes	Promoter_anchored_loops:Left_Ventricle:Liver:GM12878:IMR90:Mesenchymal_Stem_Cell:Mesendoderm:Neural_Progenitor_Cell:Trophoblast-like_Cell:hESC	2.403e-09	rs217323	35
ENSG00000065609	SNAP91	6	84262599	84419410	-1	protein_coding	9892	SNAP91	0.974351	-1.23274	82	19.76	0	NA	NA	NA	NA	Yes	Left_Ventricle:Liver:IMR90:Mesenchymal_Stem_Cell:Mesendoderm:Trophoblast-like_Cell:hESC	1.218e-09	rs217323	35
ENSG00000025796	SEC63	6	108188960	108279393	-1	protein_coding	11231	SEC63	1.24262e-05	0.856984	1	1.983	0	NA	NA	NA	NA	Yes	GM12878:IMR90:Mesenchymal_Stem_Cell	2.878e-06	rs2153960	37
ENSG00000112333	NR2E1	6	108487262	108510013	1	protein_coding	7101	NR2E1	0.990509	-1.64427	2	9.711	0	NA	NA	NA	NA	Yes	Fetal_Cortex:IMR90:Mesenchymal_Stem_Cell:Mesendoderm:Trophoblast-like_Cell:hESC	7.012e-09	rs2153960	37
ENSG00000112335	SNX3	6	108532426	108582464	-1	protein_coding	8724	SNX3	0.466343	-0.272807	4	3.277	0	NA	NA	NA	NA	Yes	Adult_Cortex:Fetal_Cortex:IMR90:Trophoblast-like_Cell	NA	rs2153960	37
ENSG00000135537	LACE1	6	108616098	108847999	1	protein_coding	246269	LACE1	2.79301e-06	-1.7937	24	13.94	2	1.24667e-09	2.61642e-08	GTEx/v8/Brain_Cerebellar_Hemisphere:GTEx/v8/Brain_Cerebellum	NA	Yes	Mesenchymal_Stem_Cell:Mesendoderm	0.002015	rs2153960	37
ENSG00000118689	FOXO3	6	108881038	109005977	1	protein_coding	2309	FOXO3	NA	-1.48776	64	16.5	35	6.14189e-06	0.0109567	GTEx/v8/Brain_Cerebellar_Hemisphere:GTEx/v8/Brain_Cerebellum	NA	Yes	EP_links_oneway:Promoter_anchored_loops:Adult_Cortex:Fetal_Cortex:Adrenal:Aorta:Bladder:Dorsolateral_Prefrontal_Cortex:Hippocampus:Left_Ventricle:Liver:Lung:Pancreas:Psoas:Right_Ventricle:Spleen:GM12878:IMR90:Mesenchymal_Stem_Cell:Mesendoderm:Trophoblast-like_Cell:hESC	7.012e-09	rs2153960	37
ENSG00000135535	CD164	6	109687717	109703762	-1	protein_coding	8763	CD164	0.401084	1.25902	1	0.997	0	NA	NA	NA	NA	Yes	Promoter_anchored_loops:Adult_Cortex:Fetal_Cortex:Left_Ventricle:GM12878:IMR90:Mesenchymal_Stem_Cell:Mesendoderm:hESC	7.012e-09	rs2153960	37
ENSG00000225968	ELFN1	7	1727755	1787590	1	protein_coding	392617	ELFN1	0.699066	-0.0225181	0	0	3	7.23095e-06	0.03168	GTEx/v8/Brain_Frontal_Cortex_BA9	NA	Yes	Promoter_anchored_loops:IMR90:Mesenchymal_Stem_Cell	3.387e-19	rs58120505;rs4421257;rs7810970:rs34809719:rs58120505:rs4421257;rs34809719:rs58120505;rs4421257:rs1637759:rs58120505;rs7810970:rs58120505;rs1637759:rs4421257:rs58120505;rs34809719:rs4421257;rs1637759:rs58120505;rs7810970;rs1637759:rs7810970:rs7810970;rs1637759	39
ENSG00000002822	MAD1L1	7	1855429	2272878	-1	protein_coding	8379	MAD1L1	2.03781e-10	-0.0844627	776	16.24	0	NA	NA	NA	NA	Yes	Promoter_anchored_loops	3.387e-19	rs58120505;rs34809719;rs4421257;rs7810970;rs1637759;rs4421257:rs34809719:rs58120505;rs4421257:rs7810970:rs58120505	39
ENSG00000176349	AC110781.3	7	1878222	1889567	1	protein_coding	100128374	NA	NA	NA	98	16.24	249	1.36673e-10	2.60757e-06	GTEx/v8/Brain_Anterior_cingulate_cortex_BA24:GTEx/v8/Brain_Caudate_basal_ganglia:GTEx/v8/Brain_Frontal_Cortex_BA9:GTEx/v8/Brain_Hypothalamus:GTEx/v8/Brain_Nucleus_accumbens_basal_ganglia	NA	Yes	Promoter_anchored_loops	4.615e-12	rs34809719;rs4421257;rs58120505;rs7810970;rs4421257:rs58120505:rs58120505;rs7810970:rs4421257:rs34809719	39
ENSG00000122687	FTSJ2	7	2273866	2281840	-1	protein_coding	29960	FTSJ2	1.97488e-05	0.0965956	36	8.534	460	3.13681e-19	3.91897e-14	GTEx/v8/Brain_Amygdala:GTEx/v8/Brain_Anterior_cingulate_cortex_BA24:GTEx/v8/Brain_Caudate_basal_ganglia:GTEx/v8/Brain_Cerebellar_Hemisphere:GTEx/v8/Brain_Cerebellum:GTEx/v8/Brain_Cortex:GTEx/v8/Brain_Frontal_Cortex_BA9:GTEx/v8/Brain_Hippocampus:GTEx/v8/Brain_Hypothalamus:GTEx/v8/Brain_Nucleus_accumbens_basal_ganglia:GTEx/v8/Brain_Putamen_basal_ganglia:GTEx/v8/Brain_Spinal_cord_cervical_c-1:GTEx/v…	NA	Yes	Promoter_anchored_loops:EP_correlation_cell_type_oneway:Fetal_Cortex	3.387e-19	rs1637759;rs7810970;rs58120505;rs4421257;rs34809719;rs7810970:rs58120505;rs7810970:rs1637759:rs7810970:rs7810970;rs1637759:rs58120505;rs4421257:rs34809719:rs58120505;rs34809719:rs58120505	39
ENSG00000106268	NUDT1	7	2281857	2290781	1	protein_coding	4521	NUDT1	1.28825e-09	NA	29	8.534	68	1.05298e-06	0.00465191	GTEx/v8/Brain_Cerebellum	NA	Yes	Promoter_anchored_loops:EP_correlation_cell_type_oneway:Fetal_Cortex	8.07e-18	rs58120505;rs7810970;rs1637759;rs4421257;rs7810970:rs58120505;rs7810970:rs1637759:rs7810970:rs7810970;rs1637759:rs58120505;rs4421257:rs34809719:rs58120505;rs34809719:rs58120505	39
ENSG00000106266	SNX8	7	2291405	2393953	-1	protein_coding	102465503	SNX8	0.165171	-0.451639	63	8.295	0	NA	NA	NA	NA	Yes	Promoter_anchored_loops:IMR90	3.387e-19	rs7810970;rs1637759;rs58120505;rs34809719:rs58120505;rs4421257:rs4421257:rs58120505:rs58120505;rs4421257;rs7810970:rs58120505;rs7810970:rs7810970:rs58120505;rs34809719	39
ENSG00000106263	EIF3B	7	2393721	2420380	1	protein_coding	8662	EIF3B	0.999971	0.333714	0	0	2	1.33365e-05	0.0355544	GTEx/v8/Brain_Cerebellar_Hemisphere	NA	Yes	Promoter_anchored_loops:IMR90	3.387e-19	rs7810970;rs34809719:rs58120505;rs4421257:rs4421257:rs58120505:rs58120505;rs4421257;rs7810970:rs58120505;rs7810970:rs7810970:rs58120505;rs34809719	39
ENSG00000198822	GRM3	7	86273230	86494200	1	protein_coding	2913	GRM3	0.98471	-0.444756	42	16.53	0	NA	NA	NA	NA	Yes	Adult_Cortex:Mesendoderm:Neural_Progenitor_Cell:Trophoblast-like_Cell:hESC	2.774e-08	rs6943762	40
ENSG00000164659	KIAA1324L	7	86506222	86689015	-1	protein_coding	222223	KIAA1324L	0.000166955	-0.856785	5	9.829	0	NA	NA	NA	NA	Yes	Dorsolateral_Prefrontal_Cortex:Left_Ventricle:Liver:GM12878:IMR90:Mesenchymal_Stem_Cell:Mesendoderm:Neural_Progenitor_Cell:Trophoblast-like_Cell:hESC	3.763e-05	rs6943762	40
ENSG00000135164	DMTF1	7	86781677	86825653	1	protein_coding	9988	DMTF1	0.956216	-0.567397	0	0	1	0.000110201	0.0185452	GTEx/v8/Brain_Cerebellum	NA	Yes	Adrenal:Aorta:Dorsolateral_Prefrontal_Cortex:Hippocampus:Left_Ventricle:Liver:Psoas:Right_Ventricle:Spleen:GM12878:IMR90:Mesenchymal_Stem_Cell:Mesendoderm:Neural_Progenitor_Cell:Trophoblast-like_Cell:hESC	2.774e-08	rs6943762	40
ENSG00000187416	LHFPL3	7	103969104	104549001	1	protein_coding	375612	LHFPL3	0.795069	NA	7	8.25	0	NA	NA	NA	NA	Yes	Mesendoderm:hESC	0.01249	rs6466034	41
ENSG00000005483	KMT2E	7	104654626	104754808	1	protein_coding	55904	KMT2E	1	-0.608756	37	22.3	0	NA	NA	NA	NA	Yes	Promoter_anchored_loops:EP_correlation_cell_type_oneway:Adult_Cortex:Fetal_Cortex:Aorta:Bladder:Dorsolateral_Prefrontal_Cortex:Hippocampus:Left_Ventricle:Liver:Lung:Psoas:Right_Ventricle:Spleen:GM12878:IMR90:Mesenchymal_Stem_Cell:Mesendoderm:Neural_Progenitor_Cell:Trophoblast-like_Cell:hESC	9.809e-11	rs2057884;rs6466034;rs6466034:rs6466034:rs2057884	41
ENSG00000135250	SRPK2	7	104751151	105039755	-1	protein_coding	6733	SRPK2	0.997504	-0.650865	304	15.45	0	NA	NA	NA	NA	Yes	Left_Ventricle:Liver:GM12878:IMR90:Mesenchymal_Stem_Cell:Mesendoderm:Trophoblast-like_Cell:hESC	9.809e-11	rs2057884;rs6466034;rs6466034:rs2057884	41
ENSG00000091127	PUS7	7	105080108	105162714	-1	protein_coding	54517	PUS7	2.16505e-05	-0.300554	26	7.705	0	NA	NA	NA	NA	Yes	Left_Ventricle:Liver:GM12878:IMR90:Mesenchymal_Stem_Cell:Mesendoderm:hESC	3.645e-10	rs2057884;rs6466034:rs2057884	41
ENSG00000184903	IMMP2L	7	110303110	111202573	-1	protein_coding	83943	IMMP2L	0.0407609	-0.338556	198	16.48	0	NA	NA	NA	NA	Yes	Aorta:IMR90:Mesenchymal_Stem_Cell:Mesendoderm:hESC	2.307e-08	rs7803571	42
ENSG00000128512	DOCK4	7	111366166	111846466	-1	protein_coding	9732	DOCK4	0.998536	-0.623975	2	2.291	0	NA	NA	NA	NA	Yes	Adult_Cortex:Fetal_Cortex:Left_Ventricle:IMR90:Mesenchymal_Stem_Cell:Mesendoderm:hESC	0.004712	rs7803571	42
ENSG00000105894	PTN	7	136912088	137028611	-1	protein_coding	5764	PTN	0.289147	-0.732524	43	16.34	0	NA	NA	NA	NA	Yes	IMR90:Mesenchymal_Stem_Cell:Mesendoderm:Neural_Progenitor_Cell:Trophoblast-like_Cell:hESC	6.787e-15	rs320684;rs7785663;rs320684:rs7785663	43
ENSG00000157680	DGKI	7	137065783	137531838	-1	protein_coding	9162	DGKI	0.738016	-0.0814026	52	15.08	0	NA	NA	NA	NA	Yes	IMR90	6.787e-15	rs7785663;rs320684;rs320684:rs7785663:rs7785663	43
ENSG00000104228	TRIM35	8	27142404	27168836	-1	protein_coding	23087	TRIM35	0.000940308	-0.967121	0	0	1	4.63377e-05	0.0102622	GTEx/v8/Brain_Nucleus_accumbens_basal_ganglia	NA	Yes	Fetal_Cortex:Left_Ventricle:Liver:Spleen:GM12878:IMR90:Mesenchymal_Stem_Cell:Mesendoderm:Trophoblast-like_Cell:hESC	1.703e-08	rs73229090	44
ENSG00000120899	PTK2B	8	27168999	27316903	1	protein_coding	2185	PTK2B	0.984521	-0.296269	1	0.386	0	NA	NA	NA	NA	Yes	Fetal_Cortex:Left_Ventricle:Liver:Spleen:GM12878:IMR90:Mesenchymal_Stem_Cell:Mesendoderm:Trophoblast-like_Cell:hESC	1.703e-08	rs73229090	44
ENSG00000120903	CHRNA2	8	27317279	27337400	-1	protein_coding	1135	CHRNA2	0.00176648	2.5642	2	1.338	35	1.42666e-16	7.93375e-12	GTEx/v8/Brain_Cerebellar_Hemisphere:GTEx/v8/Brain_Cerebellum	NA	Yes	Promoter_anchored_loops:Fetal_Cortex:Mesenchymal_Stem_Cell:Mesendoderm:hESC	1.703e-08	rs73229090	44
ENSG00000120915	EPHX2	8	27348296	27403081	1	protein_coding	2053	EPHX2	4.92249e-13	1.72964	9	2.947	5	2.36677e-05	3.65694e-13	GTEx/v8/Brain_Cerebellum	NA	Yes	Promoter_anchored_loops:Mesenchymal_Stem_Cell:Mesendoderm:hESC	1.703e-08	rs73229090	44
ENSG00000120885	CLU	8	27454434	27472548	-1	protein_coding	1191	CLU	NA	0.0733593	10	8.654	0	NA	NA	NA	NA	Yes	Promoter_anchored_loops:Mesenchymal_Stem_Cell:Mesendoderm:hESC	7.772e-07	rs73229090	44
ENSG00000168077	SCARA3	8	27491385	27534293	1	protein_coding	51435	SCARA3	1.62407e-07	1.37033	1	8.599	0	NA	NA	NA	NA	No	NA	0.01136	rs73229090	44
ENSG00000147419	CCDC25	8	27590835	27630170	-1	protein_coding	55246	CCDC25	0.051834	0.653982	0	0	15	5.39441e-07	1.35296e-23	GTEx/v8/Brain_Nucleus_accumbens_basal_ganglia	NA	Yes	Promoter_anchored_loops:Adult_Cortex:IMR90:Mesenchymal_Stem_Cell:Mesendoderm:Trophoblast-like_Cell:hESC	1.703e-08	rs73229090	44
ENSG00000156103	MMP16	8	89044237	89340254	-1	protein_coding	4325	MMP16	0.916974	-3.43243	181	18.77	114	1.35712e-05	0.0179096	GTEx/v8/Brain_Cerebellar_Hemisphere:GTEx/v8/Brain_Cerebellum	NA	Yes	Left_Ventricle:IMR90:Mesenchymal_Stem_Cell:Mesendoderm:hESC	2.473e-09	rs1915019	46
ENSG00000171045	TSNARE1	8	143293441	143484601	-1	protein_coding	203062	TSNARE1	3.60235e-07	NA	174	15.17	16	1.53813e-09	1.88128e-26	GTEx/v8/Brain_Cerebellum:GTEx/v8/Brain_Spinal_cord_cervical_c-1	NA	Yes	Promoter_anchored_loops:Adult_Cortex:Fetal_Cortex:Spleen	2.006e-12	rs13262595;rs3935729;rs13262595:rs3935729:rs13262595	47
ENSG00000067082	KLF6	10	3818188	3827473	-1	protein_coding	1316	KLF6	0.925053	0.156896	22	12.42	0	NA	NA	NA	NA	Yes	GM12878:IMR90:Mesenchymal_Stem_Cell:Trophoblast-like_Cell	5.625e-10	rs17731	48
ENSG00000165995	CACNB2	10	18429606	18830798	1	protein_coding	783	CACNB2	0.00182034	-0.0423939	118	17.23	1	2.94543e-05	4.89458e-05	GTEx/v8/Brain_Cerebellum	NA	Yes	IMR90	2.037e-08	rs6482437	49
ENSG00000241058	NSUN6	10	18834490	18940551	-1	protein_coding	221078	NSUN6	1.72775e-14	-0.298656	6	6.551	0	NA	NA	NA	NA	Yes	Fetal_Cortex:Left_Ventricle:Liver:Right_Ventricle:GM12878:IMR90:Mesenchymal_Stem_Cell:Mesendoderm:Trophoblast-like_Cell:hESC	2.037e-08	rs6482437	49
ENSG00000271786	RP11-139J15.7	10	18931405	18944123	-1	protein_coding	NA	NA	NA	NA	5	6.551	0	NA	NA	NA	NA	Yes	Fetal_Cortex:Left_Ventricle:Liver:Right_Ventricle:GM12878:IMR90:Mesenchymal_Stem_Cell:Mesendoderm:Trophoblast-like_Cell:hESC	2.037e-08	rs6482437	49
ENSG00000165997	ARL5B	10	18948334	18970568	1	protein_coding	221079	ARL5B	0.463976	0.319438	2	6.551	0	NA	NA	NA	NA	Yes	Fetal_Cortex:Left_Ventricle:Liver:Right_Ventricle:GM12878:IMR90:Mesenchymal_Stem_Cell:Mesendoderm:Trophoblast-like_Cell:hESC	2.037e-08	rs6482437	49
ENSG00000148572	NRBF2	10	64893050	64914783	1	protein_coding	29982	NRBF2	0.0821062	-0.409713	19	10.82	0	NA	NA	NA	NA	Yes	Aorta:Left_Ventricle:Liver:GM12878:IMR90:Mesenchymal_Stem_Cell:Mesendoderm:hESC	2.309e-07	rs112222723	50
ENSG00000171988	JMJD1C	10	64926981	65225722	-1	protein_coding	221037	JMJD1C	1	-0.552974	90	19.05	0	NA	NA	NA	NA	Yes	Adult_Cortex:Fetal_Cortex:Aorta:Dorsolateral_Prefrontal_Cortex:Hippocampus:Left_Ventricle:Liver:Right_Ventricle:GM12878:IMR90:Mesenchymal_Stem_Cell:Mesendoderm:Neural_Progenitor_Cell:Trophoblast-like_Cell:hESC	2.4e-07	rs112222723	50
ENSG00000165476	REEP3	10	65281123	65384883	1	protein_coding	221035	REEP3	0.0129813	1.39842	41	12.77	0	NA	NA	NA	NA	Yes	Aorta:Left_Ventricle:Liver:GM12878:IMR90:Mesenchymal_Stem_Cell:Mesendoderm:Trophoblast-like_Cell:hESC	2.4e-07	rs112222723	50
ENSG00000148840	PPRC1	10	103892787	103910082	1	protein_coding	23082	PPRC1	0.999999	-0.46264	0	0	7	3.51581e-05	0.035458	GTEx/v8/Brain_Cortex	NA	Yes	Adult_Cortex:Fetal_Cortex:Left_Ventricle:Liver:GM12878:IMR90:Mesenchymal_Stem_Cell:Mesendoderm:Trophoblast-like_Cell:hESC	3.696e-16	rs4147157;rs284858	51
ENSG00000107859	PITX3	10	103989943	104001231	-1	protein_coding	5309	PITX3	0.76836	-0.34108	1	15.9	0	NA	NA	NA	NA	Yes	Promoter_anchored_loops:Fetal_Cortex:Left_Ventricle:Liver:GM12878:IMR90:Mesenchymal_Stem_Cell:Mesendoderm:Trophoblast-like_Cell:hESC	2.841e-15	rs4147157	51
ENSG00000107862	GBF1	10	104005289	104142656	1	protein_coding	8729	GBF1	4.12351e-07	-0.0780151	3	15.9	0	NA	NA	NA	NA	Yes	Promoter_anchored_loops:Fetal_Cortex:Left_Ventricle:Liver:GM12878:IMR90:Mesenchymal_Stem_Cell:Mesendoderm:Trophoblast-like_Cell:hESC	2.841e-15	rs4147157	51
ENSG00000077150	NFKB2	10	104153867	104162281	1	protein_coding	4791	NFKB2	0.999696	-0.681517	1	1.382	0	NA	NA	NA	NA	Yes	Aorta:Left_Ventricle:Liver:Lung:Pancreas:Right_Ventricle:Spleen:GM12878:IMR90:Mesenchymal_Stem_Cell:Mesendoderm:Neural_Progenitor_Cell:Trophoblast-like_Cell:hESC	1.254e-17	rs4147157	51
ENSG00000120055	C10orf95	10	104209594	104211300	-1	protein_coding	79946	C10orf95	0.0113912	-0.659448	5	11.39	0	NA	NA	NA	NA	Yes	Fetal_Cortex:Left_Ventricle:Liver:GM12878:IMR90:Mesenchymal_Stem_Cell:Mesendoderm:Trophoblast-like_Cell:hESC	2.075e-16	rs4147157	51
ENSG00000138111	TMEM180	10	104221149	104236802	1	protein_coding	79847	TMEM180	0.000178664	2.88275	13	11.39	216	2.38556e-27	4.09168e-26	GTEx/v8/Brain_Anterior_cingulate_cortex_BA24:GTEx/v8/Brain_Caudate_basal_ganglia:GTEx/v8/Brain_Cerebellar_Hemisphere:GTEx/v8/Brain_Cerebellum:GTEx/v8/Brain_Cortex:GTEx/v8/Brain_Frontal_Cortex_BA9:GTEx/v8/Brain_Hippocampus:GTEx/v8/Brain_Hypothalamus:GTEx/v8/Brain_Nucleus_accumbens_basal_ganglia:GTEx/v8/Brain_Putamen_basal_ganglia:GTEx/v8/Brain_Spinal_cord_cervical_c-1:GTEx/v8/Brain_Substantia_nigra	NA	Yes	Promoter_anchored_loops:Adult_Cortex:Fetal_Cortex:Left_Ventricle:Liver:GM12878:IMR90:Mesenchymal_Stem_Cell:Mesendoderm:Trophoblast-like_Cell:hESC	1.254e-17	rs4147157;rs284858;rs3740387;rs284858:rs4147157;rs3740387:rs4147157	51
ENSG00000138107	ACTR1A	10	104238986	104262482	-1	protein_coding	10121	ACTR1A	0.941234	-0.272535	14	11.02	12	2.15618e-10	2.85148e-08	GTEx/v8/Brain_Amygdala:GTEx/v8/Brain_Caudate_basal_ganglia:GTEx/v8/Brain_Putamen_basal_ganglia:GTEx/v8/Brain_Spinal_cord_cervical_c-1	NA	Yes	Promoter_anchored_loops:Adult_Cortex:Fetal_Cortex:Aorta:Hippocampus:Left_Ventricle:Liver:Lung:Pancreas:Right_Ventricle:Spleen:GM12878:IMR90:Mesenchymal_Stem_Cell:Mesendoderm:Trophoblast-like_Cell:hESC	6.629e-18	rs4147157;rs4147157:rs4147157;rs284858:rs284858:rs4147157;rs3740387:rs4147157;rs3740387;rs284858:rs3740387;rs284858:rs3740387:rs79780963:rs3740387;rs79780963	51
ENSG00000107882	SUFU	10	104263744	104393292	1	protein_coding	51684	SUFU	0.999161	0.12486	65	18.75	28	2.45357e-05	0.00982294	GTEx/v8/Brain_Nucleus_accumbens_basal_ganglia:GTEx/v8/Brain_Putamen_basal_ganglia	NA	Yes	Promoter_anchored_loops:Adult_Cortex:Fetal_Cortex:Aorta:Hippocampus:Left_Ventricle:Liver:Lung:Pancreas:Right_Ventricle:Spleen:GM12878:IMR90:Mesenchymal_Stem_Cell:Mesendoderm:Trophoblast-like_Cell:hESC	6.629e-18	rs4147157;rs284858;rs3740387;rs4147157:rs4147157;rs284858:rs284858:rs4147157;rs3740387:rs4147157;rs284858:rs3740387;rs284858:rs3740387:rs79780963:rs3740387;rs79780963	51
ENSG00000171206	TRIM8	10	104404253	104418164	1	protein_coding	81603	TRIM8	0.992012	-0.52129	29	10.09	3	2.91264e-05	0.0139401	GTEx/v8/Brain_Anterior_cingulate_cortex_BA24	NA	Yes	Promoter_anchored_loops:GM12878:IMR90:Mesenchymal_Stem_Cell:Mesendoderm:Trophoblast-like_Cell	6.629e-18	rs4147157;rs284858:rs4147157:rs284858:rs3740387;rs284858:rs4147157;rs3740387:rs3740387:rs3740387;rs79780963	51
ENSG00000138175	ARL3	10	104433488	104474164	-1	protein_coding	403	ARL3	0.716101	-0.600026	29	15.31	411	9.866e-09	3.19339e-05	GTEx/v8/Brain_Cerebellar_Hemisphere:GTEx/v8/Brain_Cerebellum:GTEx/v8/Brain_Cortex	NA	Yes	Promoter_anchored_loops:Adult_Cortex:Fetal_Cortex:GM12878:IMR90:Mesenchymal_Stem_Cell:Trophoblast-like_Cell	6.629e-18	rs4147157;rs284858;rs3740387;rs79780963;rs4147157:rs3740387:rs4147157;rs284858:rs284858:rs4147157;rs3740387:rs4147157;rs284858:rs3740387;rs284858:rs79780963:rs3740387	51
ENSG00000156398	SFXN2	10	104474295	104503249	1	protein_coding	118980	SFXN2	0.00108457	-0.837011	20	15.31	28	2.16035e-08	3.55276e-05	GTEx/v8/Brain_Anterior_cingulate_cortex_BA24:GTEx/v8/Brain_Cerebellar_Hemisphere:GTEx/v8/Brain_Cerebellum:GTEx/v8/Brain_Cortex	NA	Yes	Promoter_anchored_loops:Adult_Cortex:Fetal_Cortex:GM12878:IMR90:Mesenchymal_Stem_Cell:Trophoblast-like_Cell	6.629e-18	rs4147157;rs284858;rs3740387;rs4147157:rs3740387:rs4147157;rs284858:rs284858:rs4147157;rs3740387:rs4147157;rs284858:rs3740387;rs284858:rs79780963:rs3740387;rs79780963	51
ENSG00000166272	WBP1L	10	104503727	104576021	1	protein_coding	54838	WBP1L	0.909387	0.61464	58	19.26	7	3.90503e-07	0.00111981	GTEx/v8/Brain_Cortex	NA	Yes	Promoter_anchored_loops:Adult_Cortex:Fetal_Cortex:Adrenal:Aorta:Hippocampus:Left_Ventricle:Liver:Right_Ventricle:Spleen:GM12878:IMR90:Mesenchymal_Stem_Cell:Mesendoderm:Trophoblast-like_Cell:hESC	6.629e-18	rs4147157;rs284858;rs3740387;rs284858:rs3740387:rs4147157;rs3740387:rs4147157:rs4147157;rs284858:rs284858:rs4147157;rs284858:rs79780963:rs3740387;rs79780963	51
ENSG00000148795	CYP17A1	10	104590288	104597290	-1	protein_coding	1586	CYP17A1	0.0350306	0.086682	28	9.785	17	9.61783e-07	0.0022099	GTEx/v8/Brain_Cortex:GTEx/v8/Brain_Frontal_Cortex_BA9	NA	Yes	Promoter_anchored_loops:Adult_Cortex:Adrenal:Aorta:Left_Ventricle:Liver:Spleen:GM12878:IMR90:Mesenchymal_Stem_Cell:Mesendoderm:Trophoblast-like_Cell:hESC	6.629e-18	rs3740387;rs284858;rs4147157;rs284858:rs4147157:rs284858:rs3740387:rs3740387;rs284858:rs4147157;rs3740387:rs4147157;rs284858:rs79780963:rs3740387;rs79780963	51
ENSG00000166275	C10orf32	10	104613980	104624718	1	protein_coding	119032	C10orf32	0.0316379	0.490358	47	11.72	261	1.99625e-25	5.94971e-26	GTEx/v8/Brain_Anterior_cingulate_cortex_BA24:GTEx/v8/Brain_Caudate_basal_ganglia:GTEx/v8/Brain_Cerebellar_Hemisphere:GTEx/v8/Brain_Cerebellum:GTEx/v8/Brain_Cortex:GTEx/v8/Brain_Frontal_Cortex_BA9:GTEx/v8/Brain_Hippocampus:GTEx/v8/Brain_Hypothalamus:GTEx/v8/Brain_Nucleus_accumbens_basal_ganglia:GTEx/v8/Brain_Putamen_basal_ganglia:GTEx/v8/Brain_Spinal_cord_cervical_c-1:GTEx/v8/Brain_Substantia_nigra	NA	Yes	Promoter_anchored_loops:Left_Ventricle:Liver:GM12878:IMR90:Mesenchymal_Stem_Cell:Mesendoderm:Trophoblast-like_Cell:hESC	6.629e-18	rs4147157;rs3740387;rs284858;rs4147157:rs4147157;rs284858:rs4147157;rs3740387:rs4147157;rs284858:rs3740387;rs284858:rs3740387:rs284858:rs3740387;rs79780963	51
ENSG00000270316	C10orf32-ASMT	10	104614029	104661656	1	protein_coding	119032	C10orf32-ASMT	NA	NA	136	15.93	0	NA	NA	NA	NA	Yes	Promoter_anchored_loops:Left_Ventricle:Liver:GM12878:IMR90:Mesenchymal_Stem_Cell:Mesendoderm:Trophoblast-like_Cell:hESC	6.629e-18	rs4147157;rs3740387;rs284858;rs4147157:rs4147157;rs284858:rs4147157;rs3740387:rs4147157;rs284858:rs3740387;rs284858:rs3740387:rs284858:rs3740387;rs79780963	51
ENSG00000214435	AS3MT	10	104629273	104661656	1	protein_coding	57412	AS3MT	5.09138e-07	0.726881	117	15.93	289	3.4385e-42	6.43038e-34	GTEx/v8/Brain_Amygdala:GTEx/v8/Brain_Anterior_cingulate_cortex_BA24:GTEx/v8/Brain_Caudate_basal_ganglia:GTEx/v8/Brain_Cerebellar_Hemisphere:GTEx/v8/Brain_Cerebellum:GTEx/v8/Brain_Cortex:GTEx/v8/Brain_Frontal_Cortex_BA9:GTEx/v8/Brain_Hippocampus:GTEx/v8/Brain_Hypothalamus:GTEx/v8/Brain_Nucleus_accumbens_basal_ganglia:GTEx/v8/Brain_Putamen_basal_ganglia:GTEx/v8/Brain_Spinal_cord_cervical_c-1:GTEx/v…	NA	Yes	Adult_Cortex:Fetal_Cortex:Left_Ventricle:Liver:GM12878:IMR90:Mesenchymal_Stem_Cell:Mesendoderm:Trophoblast-like_Cell:hESC	6.629e-18	rs4147157;rs3740387;rs284858;rs284858:rs4147157:rs284858:rs4147157;rs3740387:rs4147157;rs284858:rs3740387;rs284858:rs3740387:rs3740387;rs79780963	51
ENSG00000148842	CNNM2	10	104678050	104849978	1	protein_coding	54805	CNNM2	0.994106	-0.511524	214	18.07	190	8.12544e-08	0.000239713	GTEx/v8/Brain_Caudate_basal_ganglia:GTEx/v8/Brain_Cerebellum:GTEx/v8/Brain_Frontal_Cortex_BA9	NA	Yes	Promoter_anchored_loops:Left_Ventricle:Liver:GM12878:IMR90:Mesenchymal_Stem_Cell:Mesendoderm:Trophoblast-like_Cell:hESC	6.629e-18	rs3740387;rs284858;rs4147157;rs79780963;rs4147157:rs4147157;rs3740387:rs3740387;rs284858:rs3740387:rs4147157;rs284858:rs284858:rs3740387;rs79780963:rs4147157	51
ENSG00000076685	NT5C2	10	104845940	104953056	-1	protein_coding	22978	NT5C2	0.0521979	0.0483286	148	13.82	98	1.13286e-08	2.14833e-07	GTEx/v8/Brain_Cerebellar_Hemisphere:GTEx/v8/Brain_Cerebellum:GTEx/v8/Brain_Cortex:GTEx/v8/Brain_Hippocampus	NA	Yes	Promoter_anchored_loops:Adult_Cortex:Fetal_Cortex:IMR90:Mesenchymal_Stem_Cell	6.629e-18	rs3740387;rs284858;rs4147157;rs79780963;rs4147157:rs3740387:rs4147157;rs284858:rs284858:rs4147157;rs3740387:rs4147157;rs284858:rs3740387	51
ENSG00000235376	RPEL1	10	105005644	105007773	1	protein_coding	729020	RPEL1	0.00239907	NA	8	7.342	0	NA	NA	NA	NA	Yes	Promoter_anchored_loops:Adult_Cortex:Aorta:Left_Ventricle:Liver:Right_Ventricle:Spleen:GM12878:IMR90:Mesenchymal_Stem_Cell:Mesendoderm:Neural_Progenitor_Cell:Trophoblast-like_Cell:hESC	6.629e-18	rs4147157;rs3740387;rs4147157:rs4147157;rs284858:rs3740387:rs3740387;rs284858:rs4147157;rs3740387:rs284858:rs4147157;rs284858:rs79780963:rs3740387;rs79780963	51
ENSG00000148798	INA	10	105036920	105050108	1	protein_coding	9118	INA	0.292917	-0.860661	2	10.07	0	NA	NA	NA	NA	Yes	EP_correlation_cell_type_oneway:Adult_Cortex:Fetal_Cortex:Aorta:Left_Ventricle:Liver:Right_Ventricle:Spleen:GM12878:IMR90:Mesenchymal_Stem_Cell:Mesendoderm:Neural_Progenitor_Cell:Trophoblast-like_Cell:hESC	6.629e-18	rs3740387;rs4147157;rs3740387:rs4147157;rs3740387:rs4147157:rs4147157;rs284858:rs284858:rs4147157;rs284858:rs3740387;rs284858:rs79780963:rs3740387;rs79780963	51
ENSG00000156374	PCGF6	10	105062553	105110891	-1	protein_coding	84108	PCGF6	0.000251716	-0.491785	3	4.1	0	NA	NA	NA	NA	Yes	Adult_Cortex:Fetal_Cortex:IMR90:Mesenchymal_Stem_Cell	6.629e-18	rs4147157;rs3740387;rs4147157:rs4147157;rs284858:rs284858:rs4147157;rs3740387:rs4147157;rs284858:rs3740387;rs284858:rs3740387:rs3740387;rs79780963	51
ENSG00000148843	PDCD11	10	105156405	105206049	1	protein_coding	22984	PDCD11	0.468449	-0.805378	0	0	13	9.64877e-09	5.69057e-09	GTEx/v8/Brain_Cerebellar_Hemisphere:GTEx/v8/Brain_Cerebellum	NA	Yes	Adult_Cortex:Fetal_Cortex:IMR90:Mesenchymal_Stem_Cell:hESC	2.365e-17	rs4147157;rs3740387;rs284858:rs4147157:rs284858:rs4147157;rs3740387:rs4147157;rs284858:rs3740387;rs284858:rs3740387:rs3740387;rs79780963	51
ENSG00000138172	CALHM2	10	105206543	105212660	-1	protein_coding	51063	CALHM2	5.29268e-07	-0.689941	0	0	1	3.27327e-05	0.0132227	GTEx/v8/Brain_Putamen_basal_ganglia	NA	Yes	Adult_Cortex:Fetal_Cortex:GM12878	6.629e-18	rs4147157;rs284858:rs4147157:rs284858:rs4147157;rs3740387:rs4147157;rs3740387;rs284858:rs3740387;rs284858:rs3740387:rs79780963:rs3740387;rs79780963	51
ENSG00000175264	CHST1	11	45670427	45687172	-1	protein_coding	8534	CHST1	0.82099	NA	0	0	2	2.81837e-05	0.0191272	GTEx/v8/Brain_Hypothalamus	NA	Yes	IMR90:Mesendoderm:hESC	4.397e-08	rs12285419	52
ENSG00000157613	CREB3L1	11	46299212	46342972	1	protein_coding	90993	CREB3L1	0.399379	NA	55	13.12	0	NA	NA	NA	NA	Yes	Spleen:IMR90:Mesenchymal_Stem_Cell	1.497e-10	rs12285419;rs61884301;rs12285419:rs61884301:rs61884301	52
ENSG00000149091	DGKZ	11	46354455	46402104	1	protein_coding	8525	DGKZ	0.998143	-0.438701	59	19.06	0	NA	NA	NA	NA	Yes	Adult_Cortex:Fetal_Cortex:Left_Ventricle:Spleen:GM12878:IMR90:Mesenchymal_Stem_Cell:hESC	1.337e-09	rs12285419;rs61884301;rs12285419:rs61884301:rs61884301	52
ENSG00000110492	MDK	11	46402306	46405375	1	protein_coding	4192	MDK	0.0224328	-0.438483	13	19.06	0	NA	NA	NA	NA	Yes	Promoter_anchored_loops:Left_Ventricle:IMR90:Mesenchymal_Stem_Cell:Mesendoderm:hESC	1.337e-09	rs12285419;rs61884301;rs61884301:rs61884301;rs12285419:rs12285419	52
ENSG00000180720	CHRM4	11	46406640	46408107	-1	protein_coding	1132	CHRM4	0.916844	-0.156543	6	19.06	0	NA	NA	NA	NA	Yes	Promoter_anchored_loops:Left_Ventricle:IMR90:Mesenchymal_Stem_Cell:Mesendoderm:hESC	1.337e-09	rs61884301;rs12285419;rs61884301:rs61884301;rs12285419:rs12285419	52
ENSG00000110497	AMBRA1	11	46417964	46615675	-1	protein_coding	55626	AMBRA1	0.999972	-0.701715	125	16.75	0	NA	NA	NA	NA	Yes	Promoter_anchored_loops:Adult_Cortex:Fetal_Cortex	6.909e-11	rs12285419;rs61884301;rs12285419:rs61884301:rs61884301	52
ENSG00000180423	HARBI1	11	46624411	46639459	-1	protein_coding	283254	HARBI1	0.00570134	-0.629323	21	13.93	0	NA	NA	NA	NA	Yes	Promoter_anchored_loops	1.746e-09	rs61884301;rs12285419	52
ENSG00000175224	ATG13	11	46638826	46696368	1	protein_coding	9776	ATG13	0.984297	-0.658639	45	13.53	0	NA	NA	NA	NA	Yes	Promoter_anchored_loops	1.156e-10	rs61884301;rs12285419	52
ENSG00000175220	ARHGAP1	11	46698630	46722165	-1	protein_coding	392	ARHGAP1	0.185565	-0.389142	25	15.12	0	NA	NA	NA	NA	Yes	Promoter_anchored_loops:Liver:IMR90:Mesenchymal_Stem_Cell:Mesendoderm:Trophoblast-like_Cell:hESC	6.266e-11	rs61884301;rs12285419;rs61884301:rs61884301;rs12285419:rs12285419	52
ENSG00000175213	ZNF408	11	46722368	46727462	1	protein_coding	79797	ZNF408	7.89161e-06	-0.0780348	16	15.12	0	NA	NA	NA	NA	Yes	Promoter_anchored_loops:Liver:IMR90:Mesenchymal_Stem_Cell:Mesendoderm:Trophoblast-like_Cell:hESC	6.266e-11	rs12285419;rs61884301;rs61884301:rs61884301;rs12285419:rs12285419	52
ENSG00000180210	F2	11	46740730	46761056	1	protein_coding	2147	F2	0.959943	-0.037985	42	10.93	15	2.48722e-06	1.96679e-08	GTEx/v8/Brain_Cerebellum	NA	Yes	Promoter_anchored_loops:Liver:IMR90:Mesenchymal_Stem_Cell:Mesendoderm:Trophoblast-like_Cell:hESC	6.266e-11	rs61884301;rs12285419;rs61884301:rs12285419:rs61884301	52
ENSG00000175216	CKAP5	11	46764598	46867847	-1	protein_coding	9793	CKAP5	1	-0.360017	76	17.7	0	NA	NA	NA	NA	Yes	Promoter_anchored_loops:Adult_Cortex:Fetal_Cortex:GM12878:IMR90:Mesenchymal_Stem_Cell:Mesendoderm:Trophoblast-like_Cell:hESC	1.953e-09	rs12285419;rs61884301;rs12285419:rs12285419:rs61884301	52
ENSG00000134569	LRP4	11	46878419	46940193	-1	protein_coding	4038	LRP4	0.100209	0.314362	58	18.99	0	NA	NA	NA	NA	Yes	EP_links_oneway:Promoter_anchored_loops:Adult_Cortex:Fetal_Cortex:Left_Ventricle:Liver:Spleen:GM12878:IMR90:Mesenchymal_Stem_Cell:Mesendoderm:Neural_Progenitor_Cell:Trophoblast-like_Cell:hESC	4.375e-08	rs12285419;rs61884301;rs12285419:rs61884301:rs61884301	52
ENSG00000149179	C11orf49	11	46958240	47185936	1	protein_coding	79096	C11orf49	5.45468e-07	0.564558	142	16.93	234	8.20676e-09	2.3454e-05	GTEx/v8/Brain_Cerebellar_Hemisphere:GTEx/v8/Brain_Cerebellum	NA	Yes	Promoter_anchored_loops:Adult_Cortex:Left_Ventricle:Liver:Spleen:GM12878:IMR90:Mesenchymal_Stem_Cell:Mesendoderm:Neural_Progenitor_Cell:Trophoblast-like_Cell:hESC	4.375e-08	rs12285419;rs61884301;rs61884301:rs12285419:rs61884301	52
ENSG00000149182	ARFGAP2	11	47185848	47198676	-1	protein_coding	84364	ARFGAP2	0.562991	-0.150782	19	25.8	0	NA	NA	NA	NA	Yes	Promoter_anchored_loops:Left_Ventricle:Liver:Spleen:GM12878:IMR90:Mesenchymal_Stem_Cell:Mesendoderm:Neural_Progenitor_Cell:Trophoblast-like_Cell:hESC	4.375e-08	rs12285419;rs61884301;rs61884301:rs61884301;rs12285419:rs12285419	52
ENSG00000165912	PACSIN3	11	47199076	47207994	-1	protein_coding	29763	PACSIN3	0.016793	-0.514939	15	25.8	260	2.09026e-15	4.75048e-11	GTEx/v8/Brain_Cerebellar_Hemisphere:GTEx/v8/Brain_Cerebellum:GTEx/v8/Brain_Cortex	NA	Yes	Promoter_anchored_loops	6.266e-11	rs61884301;rs12285419;rs12285419:rs61884301	52
ENSG00000134574	DDB2	11	47236493	47260767	1	protein_coding	1643	DDB2	0.00511791	0.677015	8	12.83	2	8.66266e-05	0.0166929	GTEx/v8/Brain_Nucleus_accumbens_basal_ganglia:GTEx/v8/Brain_Putamen_basal_ganglia	NA	Yes	Promoter_anchored_loops	2.455e-09	rs61884301;rs12285419;rs12285419:rs61884301:rs61884301	52
ENSG00000134575	ACP2	11	47260853	47270457	-1	protein_coding	53	ACP2	0.000525977	-0.370782	1	3.068	0	NA	NA	NA	NA	Yes	Promoter_anchored_loops:Adult_Cortex:Fetal_Cortex:Left_Ventricle:Liver:GM12878:IMR90:Mesenchymal_Stem_Cell:hESC	1.746e-09	rs12285419;rs12285419:rs61884301	52
ENSG00000025434	NR1H3	11	47269851	47290396	1	protein_coding	10062	NR1H3	0.856186	0.657584	1	3.068	0	NA	NA	NA	NA	Yes	Promoter_anchored_loops:Adult_Cortex:Fetal_Cortex:Left_Ventricle:Liver:GM12878:IMR90:Mesenchymal_Stem_Cell:hESC	1.746e-09	rs12285419;rs12285419:rs61884301	52
ENSG00000110514	MADD	11	47290712	47351582	1	protein_coding	8567	MADD	0.000901823	-0.37505	1	3.39	1	0.000190714	6.50357e-13	GTEx/v8/Brain_Cerebellum	NA	Yes	Promoter_anchored_loops:Adult_Cortex:Fetal_Cortex:Liver:GM12878:IMR90:Mesenchymal_Stem_Cell:Mesendoderm:Trophoblast-like_Cell:hESC	4.375e-08	rs12285419;rs61884301:rs12285419:rs61884301	52
ENSG00000165916	PSMC3	11	47440320	47447993	-1	protein_coding	5702	PSMC3	0.9792	-0.404697	0	0	68	1.00964e-05	0.000162001	GTEx/v8/Brain_Cerebellar_Hemisphere	NA	No	NA	0.00117	rs61884301	52
ENSG00000172247	C1QTNF4	11	47611216	47616211	-1	protein_coding	114900	C1QTNF4	0.679081	NA	0	0	3	0.0002901	0.000189342	GTEx/v8/Brain_Caudate_basal_ganglia	NA	Yes	Adult_Cortex:IMR90	1.453e-08	rs61884301;rs12285419:rs61884301:rs61884301;rs12285419	52
ENSG00000149150	SLC43A1	11	57252007	57283259	-1	protein_coding	8501	SLC43A1	7.85327e-05	-0.136928	0	0	5	4.46016e-05	2.48319e-08	GTEx/v8/Brain_Cerebellum	NA	Yes	EP_correlation_cell_type_oneway:Liver:IMR90:Mesenchymal_Stem_Cell:Trophoblast-like_Cell:hESC	1.416e-07	rs9420	53
ENSG00000134809	TIMM10	11	57295936	57298276	-1	protein_coding	26519	TIMM10	0.00949476	0.000100078	0	0	39	1.42177e-05	7.81745e-13	GTEx/v8/Brain_Caudate_basal_ganglia	NA	Yes	Adult_Cortex:Fetal_Cortex:Liver:IMR90:Mesenchymal_Stem_Cell:Trophoblast-like_Cell:hESC	3.366e-08	rs9420	53
ENSG00000214872	SMTNL1	11	57308979	57318108	1	protein_coding	219537	SMTNL1	6.40315e-06	NA	0	0	41	5.67293e-07	1.31849e-14	GTEx/v8/Brain_Caudate_basal_ganglia:GTEx/v8/Brain_Hippocampus	NA	Yes	Promoter_anchored_loops:Liver:IMR90:Mesenchymal_Stem_Cell:Trophoblast-like_Cell:hESC	2.129e-08	rs9420	53
ENSG00000149131	SERPING1	11	57364860	57382326	1	protein_coding	710	SERPING1	0.972837	-0.519499	28	15.38	0	NA	NA	NA	NA	Yes	EP_correlation_cell_type_oneway:Adult_Cortex:Fetal_Cortex:Liver:IMR90:Mesenchymal_Stem_Cell:hESC	3.366e-08	rs9420	53
ENSG00000166793	YPEL4	11	57412560	57417417	-1	protein_coding	219539	YPEL4	0.805555	-2.01157	9	8.553	0	NA	NA	NA	NA	Yes	Aorta:Left_Ventricle:Liver:Lung:Pancreas:Spleen:GM12878:IMR90:Mesenchymal_Stem_Cell:Mesendoderm:Neural_Progenitor_Cell:Trophoblast-like_Cell:hESC	2.129e-08	rs9420	53
ENSG00000172409	CLP1	11	57416465	57429340	1	protein_coding	10978	CLP1	0.937605	-0.832602	22	21.8	0	NA	NA	NA	NA	Yes	Aorta:Left_Ventricle:Liver:Lung:Pancreas:Spleen:GM12878:IMR90:Mesenchymal_Stem_Cell:Mesendoderm:Neural_Progenitor_Cell:Trophoblast-like_Cell:hESC	2.129e-08	rs9420	53
ENSG00000156599	ZDHHC5	11	57435219	57468659	1	protein_coding	25921	ZDHHC5	0.999924	-0.831025	33	21.8	0	NA	NA	NA	NA	Yes	Promoter_anchored_loops:Adult_Cortex:Fetal_Cortex:Aorta:Left_Ventricle:Liver:Lung:Pancreas:Spleen:GM12878:IMR90:Mesenchymal_Stem_Cell:Mesendoderm:Neural_Progenitor_Cell:Trophoblast-like_Cell:hESC	2.129e-08	rs9420	53
ENSG00000156603	MED19	11	57471186	57479693	-1	protein_coding	219541	MED19	0.68379	-0.1517	26	18.32	127	1.4578e-10	5.14911e-07	GTEx/v8/Brain_Cerebellar_Hemisphere:GTEx/v8/Brain_Cerebellum:GTEx/v8/Brain_Cortex	NA	Yes	Adult_Cortex:Fetal_Cortex:Aorta:Left_Ventricle:Liver:Spleen:GM12878:IMR90:Mesenchymal_Stem_Cell:Mesendoderm:Trophoblast-like_Cell:hESC	2.129e-08	rs9420	53
ENSG00000213593	TMX2	11	57480072	57508445	1	protein_coding	51075	TMX2	0.429914	0.120517	37	17.76	0	NA	NA	NA	NA	Yes	Adult_Cortex:Fetal_Cortex:Aorta:Left_Ventricle:Liver:Spleen:GM12878:IMR90:Mesenchymal_Stem_Cell:Mesendoderm:Trophoblast-like_Cell:hESC	2.129e-08	rs9420	53
ENSG00000254462	TMX2-CTNND1	11	57480077	57559058	1	protein_coding	NA	TMX2-CTNND1	NA	NA	82	18.45	0	NA	NA	NA	NA	Yes	Adult_Cortex:Fetal_Cortex:Aorta:Left_Ventricle:Liver:Spleen:GM12878:IMR90:Mesenchymal_Stem_Cell:Mesendoderm:Trophoblast-like_Cell:hESC	2.129e-08	rs9420	53
ENSG00000211450	C11orf31	11	57508825	57510986	1	protein_coding	280636	C11orf31	0.000781712	-0.641634	9	17.76	0	NA	NA	NA	NA	Yes	EP_links_oneway:Adult_Cortex:Fetal_Cortex:GM12878:IMR90:Mesenchymal_Stem_Cell:Mesendoderm:Trophoblast-like_Cell:hESC	2.129e-08	rs9420	53
ENSG00000254732	RP11-691N7.6	11	57509635	57560715	1	protein_coding	NA	NA	NA	NA	52	18.45	0	NA	NA	NA	NA	Yes	EP_links_oneway:Promoter_anchored_loops:Adult_Cortex:Fetal_Cortex:GM12878:IMR90:Mesenchymal_Stem_Cell:Mesendoderm:Trophoblast-like_Cell:hESC	2.129e-08	rs9420	53
ENSG00000233436	BTBD18	11	57510986	57519253	-1	protein_coding	643376	BTBD18	NA	-0.504689	20	17.76	0	NA	NA	NA	NA	Yes	EP_links_oneway:Promoter_anchored_loops:GM12878:IMR90:Mesenchymal_Stem_Cell:Mesendoderm:Trophoblast-like_Cell:hESC	2.129e-08	rs9420	53
ENSG00000198561	CTNND1	11	57520715	57587018	1	protein_coding	1500	CTNND1	0.995313	-1.42886	58	18.45	0	NA	NA	NA	NA	Yes	EP_links_oneway:Promoter_anchored_loops:Adult_Cortex:Fetal_Cortex:Aorta:Left_Ventricle:GM12878:IMR90:Mesenchymal_Stem_Cell:Mesendoderm:Trophoblast-like_Cell:hESC	3.366e-08	rs9420	53
ENSG00000242689	CNTF	11	58390146	58393198	1	protein_coding	1270	CNTF	0.000349252	-0.109965	0	0	48	1.59609e-05	0.0192174	GTEx/v8/Brain_Cortex	NA	Yes	Adult_Cortex:Aorta:Left_Ventricle:Liver:GM12878:IMR90:Mesenchymal_Stem_Cell:Mesendoderm:Neural_Progenitor_Cell:Trophoblast-like_Cell:hESC	2.129e-08	rs9420	53
ENSG00000149292	TTC12	11	113185251	113254266	1	protein_coding	54970	TTC12	1.44727e-07	-0.271528	0	0	30	7.80863e-12	9.35295e-23	GTEx/v8/Brain_Amygdala:GTEx/v8/Brain_Anterior_cingulate_cortex_BA24:GTEx/v8/Brain_Caudate_basal_ganglia:GTEx/v8/Brain_Cerebellar_Hemisphere:GTEx/v8/Brain_Cerebellum:GTEx/v8/Brain_Cortex:GTEx/v8/Brain_Frontal_Cortex_BA9:GTEx/v8/Brain_Hippocampus:GTEx/v8/Brain_Hypothalamus:GTEx/v8/Brain_Nucleus_accumbens_basal_ganglia:GTEx/v8/Brain_Putamen_basal_ganglia:GTEx/v8/Brain_Spinal_cord_cervical_c-1:GTEx/v…	NA	Yes	Adult_Cortex:Fetal_Cortex:Left_Ventricle:IMR90:Mesenchymal_Stem_Cell:Mesendoderm:hESC	7.45e-10	rs2514218	54
ENSG00000149295	DRD2	11	113280318	113346413	-1	protein_coding	1813	DRD2	0.733264	NA	58	19.05	0	NA	NA	NA	NA	Yes	Promoter_anchored_loops:Spleen	1.888e-09	rs2514218	54
ENSG00000110013	SIAE	11	124503009	124565603	-1	protein_coding	54414	SIAE	2.58572e-09	-1.31999	3	2.707	0	NA	NA	NA	NA	No	NA	0.02864	rs55661361	55
ENSG00000064199	SPA17	11	124543694	124567414	1	protein_coding	53340	SPA17	0.00626347	-0.479309	1	1.511	3	1.32988e-05	0.00126438	GTEx/v8/Brain_Frontal_Cortex_BA9:GTEx/v8/Brain_Putamen_basal_ganglia	NA	Yes	Promoter_anchored_loops:IMR90:Mesenchymal_Stem_Cell	3.138e-09	rs55661361	55
ENSG00000154146	NRGN	11	124609742	124617106	1	protein_coding	4900	NRGN	0.536942	-0.467861	27	12.31	0	NA	NA	NA	NA	Yes	Promoter_anchored_loops:Adult_Cortex:Fetal_Cortex	3.138e-09	rs55661361	55
ENSG00000019102	VSIG2	11	124617368	124622134	-1	protein_coding	23584	VSIG2	0.000163566	-0.399229	24	12.31	36	1.31864e-09	2.2176e-05	GTEx/v8/Brain_Caudate_basal_ganglia:GTEx/v8/Brain_Cortex:GTEx/v8/Brain_Frontal_Cortex_BA9:GTEx/v8/Brain_Nucleus_accumbens_basal_ganglia	NA	Yes	Promoter_anchored_loops	3.138e-09	rs55661361	55
ENSG00000149564	ESAM	11	124622026	124632186	-1	protein_coding	90952	ESAM	0.191979	NA	31	17.61	0	NA	NA	NA	NA	Yes	Adult_Cortex:Fetal_Cortex	3.138e-09	rs55661361	55
ENSG00000120458	MSANTD2	11	124636394	124670569	-1	protein_coding	79684	MSANTD2	0.709972	-0.431692	30	17.61	0	NA	NA	NA	NA	Yes	Fetal_Cortex:Left_Ventricle:Liver:GM12878:IMR90:Mesenchymal_Stem_Cell:Mesendoderm:Trophoblast-like_Cell:hESC	1.944e-08	rs55661361	55
ENSG00000080854	IGSF9B	11	133778459	133826880	-1	protein_coding	22997	IGSF9B	0.999873	NA	17	14.91	39	6.5203e-09	5.00999e-09	GTEx/v8/Brain_Cerebellum	NA	Yes	Adult_Cortex:Fetal_Cortex:Spleen:IMR90:Mesendoderm:hESC	4.483e-09	rs4936215;rs612823;rs4936215:rs612823	56
ENSG00000109956	B3GAT1	11	134248398	134281812	-1	protein_coding	27087	B3GAT1	0.789153	2.20282	3	2.723	1	7.28744e-06	0.0265846	GTEx/v8/Brain_Caudate_basal_ganglia	NA	No	NA	NA	rs893949	57
ENSG00000151067	CACNA1C	12	2079952	2802108	1	protein_coding	775	CACNA1C	0.999998	-0.354015	168	18.11	116	1.15611e-13	1.53251e-12	GTEx/v8/Brain_Cerebellar_Hemisphere:GTEx/v8/Brain_Cerebellum	NA	Yes	Aorta:Left_Ventricle:Liver:Lung:Right_Ventricle:IMR90:Mesenchymal_Stem_Cell:Mesendoderm:Trophoblast-like_Cell:hESC	3.991e-14	rs12423277;rs2283288;rs11062161;rs11062161:rs12423277:rs11062161:rs11062161;rs2283288:rs12423277;rs2283288:rs2283288	58
ENSG00000197905	TEAD4	12	3068496	3149839	1	protein_coding	7004	TEAD4	NA	NA	3	2.781	0	NA	NA	NA	NA	Yes	Promoter_anchored_loops	NA	rs12423277	58
ENSG00000133687	TMTC1	12	29653773	29937692	-1	protein_coding	83857	TMTC1	3.06492e-07	NA	42	19.9	33	1.12659e-08	6.44756e-05	GTEx/v8/Brain_Cerebellum	NA	Yes	Mesenchymal_Stem_Cell	5.102e-10	rs302321	59
ENSG00000139547	RDH16	12	57345219	57353158	-1	protein_coding	8608	RDH16	8.59885e-05	-0.689573	0	0	1	2.73375e-05	0.0391622	GTEx/v8/Brain_Nucleus_accumbens_basal_ganglia	NA	No	NA	5.031e-10	rs61937595	60
ENSG00000166881	TMEM194A	12	57449426	57481846	-1	protein_coding	23306	TMEM194A	0.0290897	-0.469002	0	0	1	0.000116502	2.6661e-10	GTEx/v8/Brain_Cerebellum	NA	Yes	Liver:IMR90:Mesenchymal_Stem_Cell	5.861e-08	rs61937595	60
ENSG00000166888	STAT6	12	57489191	57525922	-1	protein_coding	6778	STAT6	0.100775	0.0810364	1	1.915	1	1.95911e-05	9.54511e-07	GTEx/v8/Brain_Cerebellar_Hemisphere	NA	Yes	Promoter_anchored_loops:Adult_Cortex:Spleen:IMR90:Mesenchymal_Stem_Cell:Mesendoderm:hESC	1.917e-08	rs61937595	60
ENSG00000123384	LRP1	12	57522276	57607134	1	protein_coding	4035	LRP1	1	NA	2	18	0	NA	NA	NA	NA	Yes	Promoter_anchored_loops:Adult_Cortex:Spleen:IMR90:Mesenchymal_Stem_Cell:Mesendoderm:hESC	1.917e-08	rs61937595	60
ENSG00000182379	NXPH4	12	57610578	57620232	1	protein_coding	11247	NXPH4	0.462096	NA	1	2.498	0	NA	NA	NA	NA	No	NA	1.917e-08	rs61937595	60
ENSG00000182199	SHMT2	12	57623110	57628718	1	protein_coding	6472	SHMT2	0.00748753	-0.580842	1	2.498	0	NA	NA	NA	NA	Yes	Adult_Cortex:Fetal_Cortex	1.917e-08	rs61937595	60
ENSG00000185633	NDUFA4L2	12	57628686	57634498	-1	protein_coding	56901	NDUFA4L2	0.0142524	-0.606702	1	2.498	0	NA	NA	NA	NA	Yes	Adult_Cortex:Fetal_Cortex	1.917e-08	rs61937595	60
ENSG00000179912	R3HDM2	12	57643392	57824788	-1	protein_coding	22864	R3HDM2	0.995929	-0.474565	3	16.5	0	NA	NA	NA	NA	Yes	IMR90:Mesenchymal_Stem_Cell	5.031e-10	rs61937595	60
ENSG00000258830	RP11-123K3.4	12	57643392	57690267	-1	protein_coding	NA	NA	NA	NA	1	16.5	0	NA	NA	NA	NA	Yes	Liver:IMR90:Mesenchymal_Stem_Cell:Mesendoderm:hESC	5.031e-10	rs61937595	60
ENSG00000175189	INHBC	12	57828543	57844611	1	protein_coding	3626	INHBC	0.0836861	-0.506004	1	0.356	0	NA	NA	NA	NA	Yes	IMR90:Mesenchymal_Stem_Cell	5.031e-10	rs61937595	60
ENSG00000166987	MBD6	12	57914493	57923931	1	protein_coding	114785	MBD6	0.963658	NA	0	0	1	2.55863e-05	0.0387302	GTEx/v8/Brain_Nucleus_accumbens_basal_ganglia	NA	No	NA	5.861e-08	rs61937595	60
ENSG00000166908	PIP4K2C	12	57984957	57997198	1	protein_coding	79837	PIP4K2C	0.0133787	-0.691827	1	14.41	0	NA	NA	NA	NA	Yes	Adult_Cortex:Fetal_Cortex:GM12878:IMR90:Mesenchymal_Stem_Cell:Mesendoderm:hESC	1.917e-08	rs61937595	60
ENSG00000178498	DTX3	12	57998405	58003587	1	protein_coding	196403	DTX3	0.921137	-1.00375	1	14.41	0	NA	NA	NA	NA	Yes	GM12878:IMR90:Mesenchymal_Stem_Cell:Mesendoderm:hESC	0.004454	rs61937595	60
ENSG00000240771	ARHGEF25	12	58003963	58013162	1	protein_coding	115557	ARHGEF25	5.17607e-06	-0.140068	1	14.41	0	NA	NA	NA	NA	No	NA	NA	rs61937595	60
ENSG00000135502	SLC26A10	12	58013310	58019934	1	protein_coding	65012	SLC26A10	1.165e-09	-0.901514	1	14.41	0	NA	NA	NA	NA	No	NA	NA	rs61937595	60
ENSG00000135439	AGAP2	12	58118980	58135940	-1	protein_coding	116986	AGAP2	0.999219	NA	1	15.1	0	NA	NA	NA	NA	No	NA	NA	rs61937595	60
ENSG00000135452	TSPAN31	12	58131796	58143994	1	protein_coding	6302	TSPAN31	0.327259	0.149905	1	15.1	2	3.87742e-05	0.000262011	GTEx/v8/Brain_Cerebellar_Hemisphere:GTEx/v8/Brain_Cerebellum	NA	No	NA	0.02773	rs61937595	60
ENSG00000135446	CDK4	12	58141510	58149796	-1	protein_coding	1019	CDK4	0.932017	-0.277374	1	15.1	0	NA	NA	NA	NA	No	NA	NA	rs61937595	60
ENSG00000139266	2024-03-09	12	58148881	58154190	1	protein_coding	92979	2024-03-09	0.35028	-0.4225	1	15.1	0	NA	NA	NA	NA	No	NA	NA	rs61937595	60
ENSG00000123427	METTL21B	12	58165275	58176324	1	protein_coding	25895	METTL21B	0.00509294	-0.79524	0	0	4	3.99921e-08	1.60296e-37	GTEx/v8/Brain_Amygdala:GTEx/v8/Brain_Caudate_basal_ganglia:GTEx/v8/Brain_Cerebellar_Hemisphere:GTEx/v8/Brain_Cerebellum:GTEx/v8/Brain_Cortex:GTEx/v8/Brain_Frontal_Cortex_BA9:GTEx/v8/Brain_Nucleus_accumbens_basal_ganglia:GTEx/v8/Brain_Putamen_basal_ganglia	NA	Yes	Adult_Cortex:Fetal_Cortex:Spleen:GM12878:IMR90:Mesenchymal_Stem_Cell:Mesendoderm	0.004454	rs61937595	60
ENSG00000123297	TSFM	12	58176372	58201854	1	protein_coding	10102	TSFM	9.80455e-08	-0.157048	1	11.9	2	4.87488e-05	5.42249e-11	GTEx/v8/Brain_Cortex:GTEx/v8/Brain_Frontal_Cortex_BA9	NA	Yes	Spleen:GM12878:IMR90:Mesenchymal_Stem_Cell:Mesendoderm	5.031e-10	rs61937595	60
ENSG00000135407	AVIL	12	58191159	58212487	-1	protein_coding	10677	AVIL	1.03036e-10	-0.149242	1	11.9	0	NA	NA	NA	NA	No	NA	0.02773	rs61937595	60
ENSG00000166896	XRCC6BP1	12	58335324	58351052	1	protein_coding	91419	XRCC6BP1	0.00463367	NA	0	0	5	4.56418e-06	3.81795e-30	GTEx/v8/Brain_Anterior_cingulate_cortex_BA24:GTEx/v8/Brain_Frontal_Cortex_BA9:GTEx/v8/Brain_Nucleus_accumbens_basal_ganglia:GTEx/v8/Brain_Putamen_basal_ganglia	NA	Yes	Promoter_anchored_loops	1.917e-08	rs61937595	60
ENSG00000075035	WSCD2	12	108523248	108644314	1	protein_coding	9671	WSCD2	0.494026	1.17162	64	28.1	5	1.34812e-05	0.0383961	GTEx/v8/Brain_Frontal_Cortex_BA9	NA	Yes	Adult_Cortex:Pancreas:Spleen:IMR90:Mesenchymal_Stem_Cell:Mesendoderm:Trophoblast-like_Cell:hESC	1.04e-08	rs10861879	61
ENSG00000139433	GLTP	12	110288748	110318293	-1	protein_coding	51228	GLTP	0.227089	0.0638576	3	7.566	21	9.43319e-10	1.28252e-13	GTEx/v8/Brain_Caudate_basal_ganglia:GTEx/v8/Brain_Cerebellar_Hemisphere:GTEx/v8/Brain_Cerebellum:GTEx/v8/Brain_Frontal_Cortex_BA9:GTEx/v8/Brain_Nucleus_accumbens_basal_ganglia:GTEx/v8/Brain_Putamen_basal_ganglia	NA	Yes	Promoter_anchored_loops	6.62e-10	rs28811332	62
ENSG00000139437	TCHP	12	110338069	110421646	1	protein_coding	84260	TCHP	6.99625e-12	-0.572434	4	5.037	0	NA	NA	NA	NA	Yes	Promoter_anchored_loops:Fetal_Cortex	1.075e-06	rs28811332	62
ENSG00000139436	GIT2	12	110367607	110434194	-1	protein_coding	9815	GIT2	0.970633	-0.942959	3	5.037	0	NA	NA	NA	NA	Yes	Promoter_anchored_loops:Left_Ventricle:GM12878:Mesenchymal_Stem_Cell	2.669e-09	rs28811332	62
ENSG00000076513	ANKRD13A	12	110436991	110477568	1	protein_coding	88455	ANKRD13A	0.350625	-0.732035	0	0	7	6.64207e-06	7.71501e-06	GTEx/v8/Brain_Cerebellum	NA	Yes	Promoter_anchored_loops:Left_Ventricle:GM12878:Mesenchymal_Stem_Cell	2.669e-09	rs28811332	62
ENSG00000174456	C12orf76	12	110465872	110511491	-1	protein_coding	400073	C12orf76	0.000101301	-0.549718	12	6.355	0	NA	NA	NA	NA	Yes	Promoter_anchored_loops:Left_Ventricle:IMR90:Mesenchymal_Stem_Cell	8.384e-10	rs28811332	62
ENSG00000122970	IFT81	12	110562140	110656602	1	protein_coding	28981	IFT81	5.7603e-07	-0.471138	21	20.3	0	NA	NA	NA	NA	Yes	Promoter_anchored_loops:Adult_Cortex:Fetal_Cortex:Left_Ventricle:IMR90:Mesenchymal_Stem_Cell	8.384e-10	rs28811332	62
ENSG00000174437	ATP2A2	12	110718561	110788898	1	protein_coding	488	ATP2A2	0.998231	NA	11	11.41	7	3.78159e-08	0.000141001	GTEx/v8/Brain_Cerebellar_Hemisphere:GTEx/v8/Brain_Cerebellum	NA	Yes	Spleen:IMR90:Mesenchymal_Stem_Cell	8.384e-10	rs28811332	62
ENSG00000196510	ANAPC7	12	110810705	110841535	-1	protein_coding	51434	ANAPC7	0.999258	-0.621643	9	4.547	3	9.23057e-11	7.58643e-07	GTEx/v8/Brain_Cerebellar_Hemisphere:GTEx/v8/Brain_Cerebellum	NA	Yes	Promoter_anchored_loops	6.62e-10	rs28811332	62
ENSG00000111229	ARPC3	12	110872630	110888227	-1	protein_coding	10094	ARPC3	0.931507	-0.463583	4	9.605	0	NA	NA	NA	NA	Yes	Promoter_anchored_loops:Adult_Cortex:Left_Ventricle:Liver:Spleen:GM12878:IMR90:Mesenchymal_Stem_Cell:Mesendoderm:hESC	1.343e-09	rs28811332	62
ENSG00000111231	GPN3	12	110890289	110907073	-1	protein_coding	51184	GPN3	0.000100472	-0.618749	5	9.605	0	NA	NA	NA	NA	Yes	Promoter_anchored_loops:Adult_Cortex:Fetal_Cortex:Left_Ventricle:Liver:Spleen:GM12878:IMR90:Mesenchymal_Stem_Cell:Mesendoderm:hESC	2e-08	rs28811332	62
ENSG00000204856	FAM216A	12	110906169	110928190	1	protein_coding	29902	FAM216A	0.0011163	-0.85449	4	7.773	0	NA	NA	NA	NA	Yes	Promoter_anchored_loops:Adult_Cortex:Fetal_Cortex:Left_Ventricle:Liver:Spleen:GM12878:IMR90:Mesenchymal_Stem_Cell:Mesendoderm:hESC	2e-08	rs28811332	62
ENSG00000111237	VPS29	12	110928902	110939922	-1	protein_coding	51699	VPS29	0.934744	-0.696583	3	3.007	51	5.63517e-11	1.14427e-06	GTEx/v8/Brain_Anterior_cingulate_cortex_BA24:GTEx/v8/Brain_Caudate_basal_ganglia:GTEx/v8/Brain_Cerebellar_Hemisphere:GTEx/v8/Brain_Cerebellum:GTEx/v8/Brain_Cortex:GTEx/v8/Brain_Frontal_Cortex_BA9:GTEx/v8/Brain_Hippocampus:GTEx/v8/Brain_Hypothalamus:GTEx/v8/Brain_Nucleus_accumbens_basal_ganglia:GTEx/v8/Brain_Putamen_basal_ganglia:GTEx/v8/Brain_Spinal_cord_cervical_c-1	NA	Yes	Promoter_anchored_loops:Adult_Cortex:Fetal_Cortex:Aorta:Left_Ventricle:Liver:Right_Ventricle:GM12878:IMR90:Mesenchymal_Stem_Cell:Mesendoderm:Trophoblast-like_Cell:hESC	2e-08	rs28811332	62
ENSG00000151164	RAD9B	12	110939460	110969891	1	protein_coding	144715	RAD9B	3.62699e-05	-0.761697	3	16.39	0	NA	NA	NA	NA	Yes	Adult_Cortex:Fetal_Cortex:Aorta:Left_Ventricle:Liver:Right_Ventricle:GM12878:IMR90:Mesenchymal_Stem_Cell:Mesendoderm:Trophoblast-like_Cell:hESC	2e-08	rs28811332	62
ENSG00000196850	PPTC7	12	110969120	111021125	-1	protein_coding	160760	PPTC7	0.354852	-2.6034	5	16.39	0	NA	NA	NA	NA	Yes	Promoter_anchored_loops:Adult_Cortex:Fetal_Cortex:Adrenal:Aorta:Left_Ventricle:Liver:Psoas:Right_Ventricle:Spleen:GM12878:IMR90:Mesenchymal_Stem_Cell:Mesendoderm:Trophoblast-like_Cell:hESC	2e-08	rs28811332	62
ENSG00000204852	TCTN1	12	111051832	111087235	1	protein_coding	79600	TCTN1	1.86861e-09	-0.456703	3	6.841	0	NA	NA	NA	NA	Yes	Promoter_anchored_loops:Left_Ventricle:Liver:GM12878:IMR90:Mesenchymal_Stem_Cell:Mesendoderm:Trophoblast-like_Cell:hESC	6.62e-10	rs28811332	62
ENSG00000122986	HVCN1	12	111065646	111142755	-1	protein_coding	84329	HVCN1	0.750491	-0.518136	5	2.583	0	NA	NA	NA	NA	Yes	Adult_Cortex:Liver:GM12878:IMR90:Mesenchymal_Stem_Cell:Mesendoderm:hESC	2e-08	rs28811332	62
ENSG00000186298	PPP1CC	12	111157485	111180744	-1	protein_coding	5501	PPP1CC	0.944905	NA	12	5.954	0	NA	NA	NA	NA	Yes	Promoter_anchored_loops:Adult_Cortex:Fetal_Cortex:Aorta:Left_Ventricle:Liver:Right_Ventricle:GM12878:IMR90:Mesenchymal_Stem_Cell:Mesendoderm:Trophoblast-like_Cell:hESC	8.424e-09	rs28811332	62
ENSG00000173093	CCDC63	12	111284573	111345339	1	protein_coding	160762	CCDC63	4.48038e-10	0.140066	3	10.02	0	NA	NA	NA	NA	No	NA	0.0001656	rs28811332	62
ENSG00000184047	DIABLO	12	122692210	122712081	-1	protein_coding	56616	DIABLO	0.000889965	-0.268036	3	3.015	1	2.66182e-05	0.0340159	GTEx/v8/Brain_Putamen_basal_ganglia	NA	Yes	Mesenchymal_Stem_Cell	NA	rs1727319	63
ENSG00000256861	RP11-512M8.5	12	122692326	122750970	-1	protein_coding	NA	NA	NA	NA	8	10.7	0	NA	NA	NA	NA	Yes	Promoter_anchored_loops:Adult_Cortex:Fetal_Cortex:GM12878:IMR90:Mesenchymal_Stem_Cell:Mesendoderm:Trophoblast-like_Cell	5.653e-16	rs1727319;rs1727319:rs1727319;rs7296418	63
ENSG00000139719	VPS33A	12	122714111	122751068	-1	protein_coding	65082	VPS33A	0.687969	-0.341571	8	10.7	3	3.00707e-08	1.5548e-08	GTEx/v8/Brain_Cerebellar_Hemisphere:GTEx/v8/Brain_Cerebellum	NA	Yes	Promoter_anchored_loops:Adult_Cortex:Fetal_Cortex:GM12878:IMR90:Mesenchymal_Stem_Cell:Mesendoderm:Trophoblast-like_Cell	5.653e-16	rs1727319;rs1727319:rs1727319;rs7296418	63
ENSG00000130779	CLIP1	12	122755979	122907179	-1	protein_coding	6249	CLIP1	0.968496	0.285418	48	17.38	0	NA	NA	NA	NA	Yes	Promoter_anchored_loops:Adult_Cortex:Fetal_Cortex:GM12878:IMR90:Mesenchymal_Stem_Cell	1.41e-17	rs1727319;rs1727319:rs78856743:rs1727319;rs7296418:rs7296418	63
ENSG00000033030	ZCCHC8	12	122957417	122985518	-1	protein_coding	55596	ZCCHC8	0.777819	NA	3	9.087	48	2.01266e-05	0.0252615	GTEx/v8/Brain_Cerebellar_Hemisphere	NA	Yes	Promoter_anchored_loops:Adult_Cortex:Fetal_Cortex:Liver:GM12878:IMR90:Mesenchymal_Stem_Cell:Mesendoderm:Trophoblast-like_Cell:hESC	1.41e-17	rs1727319;rs7296418;rs1727319:rs78856743:rs1727319;rs7296418:rs7296418	63
ENSG00000111011	RSRC2	12	122989190	123011547	-1	protein_coding	65117	RSRC2	0.992877	0.0151201	2	2.355	0	NA	NA	NA	NA	Yes	EP_correlation_cell_type_oneway:Adult_Cortex:Fetal_Cortex:Aorta:Left_Ventricle:Liver:Right_Ventricle:GM12878:IMR90:Mesenchymal_Stem_Cell:Mesendoderm:Trophoblast-like_Cell:hESC	1.171e-18	rs1727319;rs78856743:rs1727319:rs7296418:rs1727319;rs7296418:rs1727319;rs78856743	63
ENSG00000184445	KNTC1	12	123011793	123110943	1	protein_coding	9735	KNTC1	4.77718e-32	-0.251481	11	8.986	0	NA	NA	NA	NA	Yes	Adult_Cortex:Fetal_Cortex:Aorta:Left_Ventricle:Liver:Right_Ventricle:GM12878:IMR90:Mesenchymal_Stem_Cell:Mesendoderm:Trophoblast-like_Cell:hESC	1.171e-18	rs1727319;rs1727319:rs78856743:rs7296418:rs1727319;rs7296418:rs1727319;rs78856743	63
ENSG00000196917	HCAR1	12	123104824	123215390	-1	protein_coding	27198	HCAR1	0.140999	-0.89126	9	7.581	0	NA	NA	NA	NA	Yes	Promoter_anchored_loops:GM12878:IMR90:Mesenchymal_Stem_Cell:Mesendoderm:Trophoblast-like_Cell:hESC	1.171e-18	rs1727319;rs1727319:rs1727319;rs7296418:rs78856743:rs7296418	63
ENSG00000139726	DENR	12	123237321	123255611	1	protein_coding	8562	DENR	0.846253	-0.665629	0	0	21	2.25709e-05	0.00469026	GTEx/v8/Brain_Amygdala:GTEx/v8/Brain_Cerebellum	NA	Yes	Promoter_anchored_loops:Adult_Cortex:Fetal_Cortex:GM12878:IMR90:Mesenchymal_Stem_Cell:Mesendoderm:Trophoblast-like_Cell:hESC	1.171e-18	rs1727319;rs1727319:rs1727319;rs7296418:rs78856743:rs7296418	63
ENSG00000130783	CCDC62	12	123258874	123312075	1	protein_coding	84660	CCDC62	1.43535e-12	-0.176641	6	7.999	205	1.48173e-06	0.000716645	GTEx/v8/Brain_Cerebellum	NA	Yes	EP_correlation_cell_type_oneway:Adult_Cortex:Adrenal:Aorta:Hippocampus:Left_Ventricle:Liver:Spleen:GM12878:IMR90:Mesenchymal_Stem_Cell:Mesendoderm:Trophoblast-like_Cell:hESC	1.171e-18	rs78856743;rs1727319;rs7296418;rs78856743:rs1727319:rs1727319;rs7296418:rs7296418:rs1727319	63
ENSG00000130787	HIP1R	12	123319000	123347507	1	protein_coding	9026	HIP1R	1.44297e-06	-0.568881	11	5.919	2	9.32395e-16	2.23016e-11	GTEx/v8/Brain_Caudate_basal_ganglia:GTEx/v8/Brain_Cerebellar_Hemisphere:GTEx/v8/Brain_Cerebellum	NA	Yes	Promoter_anchored_loops:Adult_Cortex:Fetal_Cortex:IMR90:Mesenchymal_Stem_Cell	1.171e-18	rs78856743;rs1727319;rs78856743:rs1727319:rs1727319;rs7296418:rs7296418:rs1727319	63
ENSG00000139722	VPS37B	12	123349882	123380991	-1	protein_coding	79720	VPS37B	0.67681	-1.60126	7	5.919	0	NA	NA	NA	NA	Yes	Promoter_anchored_loops:IMR90:Mesenchymal_Stem_Cell	1.171e-18	rs78856743;rs1727319;rs78856743:rs1727319;rs7296418:rs1727319:rs7296418	63
ENSG00000150967	ABCB9	12	123405498	123466196	-1	protein_coding	23457	ABCB9	0.00290111	NA	53	16.92	11	8.93846e-07	6.54458e-08	GTEx/v8/Brain_Cerebellar_Hemisphere:GTEx/v8/Brain_Cerebellum	NA	Yes	Promoter_anchored_loops:Spleen:GM12878:IMR90:Mesenchymal_Stem_Cell:Mesendoderm:Trophoblast-like_Cell:hESC	1.171e-18	rs78856743;rs1727319;rs7296418;rs1727319:rs1727319;rs7296418:rs78856743:rs7296418:rs1727319	63
ENSG00000111325	OGFOD2	12	123459127	123464590	1	protein_coding	79676	OGFOD2	3.80506e-07	-0.495076	19	16.92	69	1.82848e-05	0.021078	GTEx/v8/Brain_Cerebellum	NA	Yes	EP_links_oneway:Adult_Cortex:Fetal_Cortex:Spleen:GM12878:IMR90:Mesenchymal_Stem_Cell:Mesendoderm:Trophoblast-like_Cell:hESC	1.171e-18	rs78856743;rs1727319;rs7296418;rs1727319:rs78856743:rs1727319;rs7296418:rs7296418:rs1727319	63
ENSG00000182196	ARL6IP4	12	123464607	123467456	1	protein_coding	51329	ARL6IP4	0.0112342	-0.527874	17	16.92	0	NA	NA	NA	NA	Yes	Promoter_anchored_loops:Spleen:GM12878:IMR90:Mesenchymal_Stem_Cell:Mesendoderm:Trophoblast-like_Cell:hESC	1.171e-18	rs1727319;rs7296418;rs78856743;rs1727319:rs1727319;rs7296418:rs78856743:rs7296418:rs1727319	63
ENSG00000090975	PITPNM2	12	123468027	123634562	-1	protein_coding	57605	PITPNM2	0.999994	-0.297419	182	18.2	332	1.36387e-11	1.07658e-07	GTEx/v8/Brain_Cerebellar_Hemisphere:GTEx/v8/Brain_Cerebellum	NA	Yes	Promoter_anchored_loops:EP_correlation_organ_oneway:Adult_Cortex:Fetal_Cortex:Adrenal:Aorta:Bladder:Dorsolateral_Prefrontal_Cortex:Left_Ventricle:Liver:Lung:Pancreas:Right_Ventricle:Spleen:GM12878:IMR90:Mesenchymal_Stem_Cell:Mesendoderm:Neural_Progenitor_Cell:Trophoblast-like_Cell:hESC	1.171e-18	rs1727319;rs7296418;rs78856743;rs7296418:rs7296418:rs1727319:rs78856743:rs1727319	63
ENSG00000051825	MPHOSPH9	12	123636867	123728561	-1	protein_coding	10198	MPHOSPH9	0.000759987	-0.131484	304	17.2	2	5.08261e-06	0.0076004	GTEx/v8/Brain_Caudate_basal_ganglia:GTEx/v8/Brain_Cerebellum	NA	Yes	Promoter_anchored_loops:Adult_Cortex:Fetal_Cortex:Aorta:Left_Ventricle:Liver:Spleen:GM12878:IMR90:Mesenchymal_Stem_Cell:Mesendoderm:Trophoblast-like_Cell:hESC	1.171e-18	rs1727319;rs78856743;rs7296418;rs7296418:rs7296418:rs1727319:rs78856743:rs1727319	63
ENSG00000130921	C12orf65	12	123717463	123742506	1	protein_coding	91574	C12orf65	0.172329	0.226571	151	17.2	14	2.46142e-05	0.00221347	GTEx/v8/Brain_Cerebellar_Hemisphere:GTEx/v8/Brain_Cerebellum	NA	Yes	Promoter_anchored_loops:EP_correlation_cell_type_oneway:EP_correlation_organ_oneway:Adult_Cortex:Fetal_Cortex:Aorta:Left_Ventricle:Liver:Lung:Pancreas:Spleen:GM12878:IMR90:Mesenchymal_Stem_Cell:Mesendoderm:Trophoblast-like_Cell:hESC	2.189e-18	rs1727319;rs7296418;rs78856743;rs7296418:rs7296418:rs1727319:rs78856743:rs1727319	63
ENSG00000111328	CDK2AP1	12	123745528	123756881	-1	protein_coding	8099	CDK2AP1	0.742361	NA	92	16.17	1	3.42835e-05	0.0477492	GTEx/v8/Brain_Caudate_basal_ganglia	NA	Yes	Promoter_anchored_loops:EP_correlation_cell_type_oneway:Fetal_Cortex:Aorta:Left_Ventricle:Liver:Spleen:GM12878:IMR90:Mesenchymal_Stem_Cell:Mesendoderm:Trophoblast-like_Cell:hESC	1.171e-18	rs1727319;rs7296418;rs78856743;rs78856743:rs1727319;rs7296418:rs1727319:rs1727319;rs78856743:rs7296418	63
ENSG00000139697	SBNO1	12	123773656	123849390	-1	protein_coding	55206	SBNO1	1	-1.46751	284	22.9	0	NA	NA	NA	NA	Yes	Promoter_anchored_loops:Adult_Cortex:Fetal_Cortex	1.41e-17	rs78856743;rs7296418;rs1727319;rs7296418:rs1727319:rs78856743:rs7296418:rs1727319	63
ENSG00000183955	SETD8	12	123868320	123893905	1	protein_coding	387893	SETD8	0.945359	0.950256	104	14.64	347	8.84269e-15	2.13021e-10	GTEx/v8/Brain_Caudate_basal_ganglia:GTEx/v8/Brain_Cerebellar_Hemisphere:GTEx/v8/Brain_Cerebellum:GTEx/v8/Brain_Cortex:GTEx/v8/Brain_Putamen_basal_ganglia	NA	Yes	Promoter_anchored_loops:Adult_Cortex:Fetal_Cortex	1.171e-18	rs78856743;rs1727319;rs7296418;rs7296418:rs7296418:rs1727319:rs78856743	63
ENSG00000150977	RILPL2	12	123899936	123921264	-1	protein_coding	196383	RILPL2	0.0608722	-0.185559	49	14.37	0	NA	NA	NA	NA	Yes	EP_correlation_cell_type_oneway:GM12878:IMR90:Mesenchymal_Stem_Cell	2.189e-18	rs1727319;rs7296418;rs78856743;rs78856743:rs1727319:rs7296418:rs1727319;rs7296418:rs1727319	63
ENSG00000184209	SNRNP35	12	123942188	123957701	1	protein_coding	11066	SNRNP35	2.28333e-07	-0.463368	24	7.306	11	6.70411e-06	0.0205453	GTEx/v8/Brain_Putamen_basal_ganglia	NA	Yes	Promoter_anchored_loops:GM12878:IMR90:Mesenchymal_Stem_Cell	2.189e-18	rs1727319;rs78856743:rs1727319:rs1727319;rs7296418:rs7296418:rs1727319;rs78856743	63
ENSG00000188026	RILPL1	12	123955925	124018265	-1	protein_coding	353116	RILPL1	0.0660196	-0.388983	16	7.287	0	NA	NA	NA	NA	Yes	Promoter_anchored_loops	2.262e-12	rs1727319;rs7296418:rs7296418:rs1727319:rs78856743	63
ENSG00000111364	DDX55	12	124086624	124105488	1	protein_coding	57696	DDX55	6.00816e-06	1.21512	0	0	11	5.77199e-06	7.0924e-18	GTEx/v8/Brain_Cerebellar_Hemisphere:GTEx/v8/Brain_Cerebellum:GTEx/v8/Brain_Cortex	NA	Yes	Promoter_anchored_loops:Adult_Cortex:Fetal_Cortex:Aorta:Left_Ventricle:Liver:Spleen:GM12878:IMR90:Mesenchymal_Stem_Cell:Mesendoderm:Trophoblast-like_Cell:hESC	1.171e-18	rs1727319;rs7296418:rs1727319;rs7296418:rs1727319:rs78856743:rs1727319;rs78856743	63
ENSG00000185344	ATP6V0A2	12	124196865	124246302	1	protein_coding	23545	ATP6V0A2	4.73811e-06	0.215524	1	0.08	1	1.98367e-05	0.00801335	GTEx/v8/Brain_Putamen_basal_ganglia	NA	Yes	Fetal_Cortex:IMR90:Mesenchymal_Stem_Cell	1.41e-17	rs1727319;rs78856743:rs1727319;rs7296418:rs1727319	63
ENSG00000197653	DNAH10	12	124247042	124420753	1	protein_coding	196385	DNAH10	4.14032e-37	-0.520605	6	1.789	0	NA	NA	NA	NA	Yes	Promoter_anchored_loops:GM12878:IMR90:Mesenchymal_Stem_Cell:Mesendoderm:Trophoblast-like_Cell:hESC	8.817e-06	rs1727319	63
ENSG00000119242	CCDC92	12	124403207	124457378	-1	protein_coding	80212	CCDC92	0.36885	NA	4	5.644	0	NA	NA	NA	NA	Yes	Adult_Cortex:Fetal_Cortex:Aorta:Dorsolateral_Prefrontal_Cortex:Hippocampus:Left_Ventricle:Liver:Lung:Pancreas:Spleen:GM12878:IMR90:Mesenchymal_Stem_Cell:Mesendoderm:Trophoblast-like_Cell:hESC	3.479e-16	rs1727319;rs78856743:rs1727319;rs7296418:rs1727319:rs1727319;rs78856743:rs7296418	63
ENSG00000250091	DNAH10OS	12	124410971	124419531	-1	protein_coding	NA	DNAH10OS	0.0133664	NA	2	0.661	4	1.82413e-10	6.4753e-07	GTEx/v8/Brain_Anterior_cingulate_cortex_BA24:GTEx/v8/Brain_Caudate_basal_ganglia:GTEx/v8/Brain_Cerebellum:GTEx/v8/Brain_Cortex:GTEx/v8/Brain_Frontal_Cortex_BA9:GTEx/v8/Brain_Hypothalamus:GTEx/v8/Brain_Nucleus_accumbens_basal_ganglia	NA	Yes	Aorta:Dorsolateral_Prefrontal_Cortex:Hippocampus:Left_Ventricle:Liver:Lung:Pancreas:Spleen:GM12878:IMR90:Mesenchymal_Stem_Cell:Mesendoderm:Trophoblast-like_Cell:hESC	8.817e-06	rs1727319	63
ENSG00000179195	ZNF664	12	124456392	124499986	1	protein_coding	144348	ZNF664	0.00162679	-0.308462	1	0.519	0	NA	NA	NA	NA	Yes	Adult_Cortex:Fetal_Cortex:Aorta:Dorsolateral_Prefrontal_Cortex:Hippocampus:Left_Ventricle:Liver:Lung:Pancreas:Spleen:GM12878:IMR90:Mesenchymal_Stem_Cell:Mesendoderm:Trophoblast-like_Cell:hESC	3.479e-16	rs1727319;rs78856743:rs1727319;rs7296418:rs1727319:rs1727319;rs78856743:rs7296418	63
ENSG00000178882	FAM101A	12	124457788	124800570	1	protein_coding	100533183	FAM101A	0.212634	0.253239	7	7.934	0	NA	NA	NA	NA	Yes	Adult_Cortex:Fetal_Cortex:Aorta:Dorsolateral_Prefrontal_Cortex:Hippocampus:Left_Ventricle:Liver:Lung:Pancreas:Spleen:GM12878:IMR90:Mesenchymal_Stem_Cell:Mesendoderm:Trophoblast-like_Cell:hESC	3.479e-16	rs1727319;rs78856743:rs1727319;rs7296418:rs1727319:rs1727319;rs78856743:rs7296418	63
ENSG00000118946	PCDH17	13	58205944	58303445	1	protein_coding	27253	PCDH17	0.960498	-1.40944	20	15.91	0	NA	NA	NA	NA	Yes	Adult_Cortex:Fetal_Cortex:Hippocampus:Left_Ventricle:Liver:Mesenchymal_Stem_Cell:Mesendoderm:Neural_Progenitor_Cell:Trophoblast-like_Cell:hESC	6.04e-09	rs9569820;rs9569820:rs9597388	64:65
ENSG00000139746	RBM26	13	79885962	79980612	-1	protein_coding	64062	RBM26	0.999997	0.978767	264	20.3	347	9.80937e-10	5.68785e-06	GTEx/v8/Brain_Cerebellar_Hemisphere:GTEx/v8/Brain_Cerebellum	NA	Yes	Adult_Cortex:Aorta:Left_Ventricle:GM12878:IMR90:Mesenchymal_Stem_Cell:Mesendoderm:Trophoblast-like_Cell:hESC	2.966e-08	rs9318627	66
ENSG00000102471	NDFIP2	13	80055287	80130210	1	protein_coding	54602	NDFIP2	0.801879	-0.744543	41	13.44	0	NA	NA	NA	NA	Yes	Adult_Cortex:Left_Ventricle:GM12878:IMR90:Mesenchymal_Stem_Cell:Mesendoderm:Trophoblast-like_Cell:hESC	8.907e-08	rs9318627	66
ENSG00000182732	RGS6	14	72399156	73030654	1	protein_coding	9628	RGS6	0.801361	NA	167	16.99	0	NA	NA	NA	NA	Yes	Left_Ventricle:Pancreas:GM12878:IMR90:Mesenchymal_Stem_Cell:Mesendoderm:Trophoblast-like_Cell:hESC	1.214e-13	rs2190864;rs35607894;rs35607894:rs2190864:rs2190864	67
ENSG00000257040	AC005477.1	14	72456191	72458326	-1	protein_coding	NA	NA	NA	NA	76	16.99	0	NA	NA	NA	NA	Yes	Left_Ventricle:Pancreas:GM12878:IMR90:Mesenchymal_Stem_Cell:Mesendoderm:Trophoblast-like_Cell:hESC	1.214e-13	rs2190864;rs35607894;rs2190864:rs35607894:rs2190864	67
ENSG00000166166	TRMT61A	14	103995521	104003410	1	protein_coding	115708	TRMT61A	0.00570206	0.113457	3	5.418	0	NA	NA	NA	NA	Yes	Promoter_anchored_loops	5.329e-06	rs10873538	68
ENSG00000166170	BAG5	14	104022881	104029168	-1	protein_coding	9529	BAG5	0.0432182	-0.768927	15	10.71	16	2.06088e-06	0.00280925	GTEx/v8/Brain_Cerebellum	NA	Yes	Promoter_anchored_loops:IMR90:Mesenchymal_Stem_Cell:Mesendoderm	5.003e-09	rs10873538	68
ENSG00000126214	KLC1	14	104028233	104167888	1	protein_coding	3831	KLC1	0.514955	NA	72	14.34	0	NA	NA	NA	NA	Yes	Promoter_anchored_loops:IMR90:Mesenchymal_Stem_Cell:Mesendoderm	5.003e-09	rs10873538	68
ENSG00000256053	APOPT1	14	104029299	104073860	1	protein_coding	84334	APOPT1	0.000361376	-0.703676	40	10.71	114	6.31815e-13	5.09772e-09	GTEx/v8/Brain_Caudate_basal_ganglia:GTEx/v8/Brain_Hippocampus:GTEx/v8/Brain_Nucleus_accumbens_basal_ganglia:GTEx/v8/Brain_Putamen_basal_ganglia	NA	Yes	Promoter_anchored_loops:IMR90:Mesenchymal_Stem_Cell:Mesendoderm	2.292e-09	rs10873538	68
ENSG00000256500	RP11-73M18.2	14	104029299	104152261	1	protein_coding	3831	NA	NA	NA	66	14.34	0	NA	NA	NA	NA	Yes	Promoter_anchored_loops:IMR90:Mesenchymal_Stem_Cell:Mesendoderm	5.003e-09	rs10873538	68
ENSG00000126215	XRCC3	14	104163946	104181841	-1	protein_coding	7517	XRCC3	6.31833e-08	0.467663	21	6.488	111	2.07227e-09	1.24569e-09	GTEx/v8/Brain_Cerebellar_Hemisphere:GTEx/v8/Brain_Cerebellum:GTEx/v8/Brain_Cortex	NA	Yes	Promoter_anchored_loops:Adult_Cortex:Fetal_Cortex:Left_Ventricle:Liver:IMR90:Mesenchymal_Stem_Cell:Mesendoderm:Trophoblast-like_Cell:hESC	1.729e-10	rs10873538	68
ENSG00000224997	AL049840.1	14	104177607	104179149	1	protein_coding	NA	NA	NA	NA	11	6.488	0	NA	NA	NA	NA	Yes	Promoter_anchored_loops:Adult_Cortex:Left_Ventricle:Liver:IMR90:Mesenchymal_Stem_Cell:Mesendoderm:Trophoblast-like_Cell:hESC	1.729e-10	rs10873538	68
ENSG00000100711	ZFYVE21	14	104182067	104200005	1	protein_coding	79038	ZFYVE21	0.713443	NA	19	6.488	0	NA	NA	NA	NA	Yes	Promoter_anchored_loops:Adult_Cortex:Fetal_Cortex:Left_Ventricle:Liver:IMR90:Mesenchymal_Stem_Cell:Mesendoderm:Trophoblast-like_Cell:hESC	1.729e-10	rs10873538	68
ENSG00000088808	PPP1R13B	14	104200089	104313927	-1	protein_coding	23368	PPP1R13B	0.976929	-0.731116	185	13.05	45	8.98219e-08	0.000730211	GTEx/v8/Brain_Caudate_basal_ganglia:GTEx/v8/Brain_Putamen_basal_ganglia	NA	Yes	Promoter_anchored_loops:IMR90:Mesenchymal_Stem_Cell:Mesendoderm:Trophoblast-like_Cell:hESC	1.729e-10	rs10873538	68
ENSG00000156414	TDRD9	14	104394799	104519004	1	protein_coding	122402	TDRD9	3.82299e-07	NA	1	0.23	37	1.11419e-08	8.40909e-15	GTEx/v8/Brain_Caudate_basal_ganglia:GTEx/v8/Brain_Cerebellum:GTEx/v8/Brain_Cortex:GTEx/v8/Brain_Spinal_cord_cervical_c-1	NA	Yes	Promoter_anchored_loops:Adult_Cortex:Fetal_Cortex:Left_Ventricle:Liver:IMR90:Mesendoderm:hESC	1.729e-10	rs10873538	68
ENSG00000066735	KIF26A	14	104605060	104647231	1	protein_coding	26153	KIF26A	0.410904	NA	0	0	31	8.24807e-06	0.0255429	GTEx/v8/Brain_Caudate_basal_ganglia	NA	No	NA	6.878e-08	rs10873538	68
ENSG00000136381	IREB2	15	78729773	78793798	1	protein_coding	3658	IREB2	1	0.131406	45	12.8	0	NA	NA	NA	NA	Yes	Promoter_anchored_loops:Adult_Cortex:Fetal_Cortex:Left_Ventricle:Liver:GM12878:IMR90:Mesenchymal_Stem_Cell:Mesendoderm:Trophoblast-like_Cell:hESC	8.051e-09	rs1711731;rs8042059;rs1711731:rs1711731:rs8042059	70
ENSG00000188266	HYKK	15	78799906	78829714	1	protein_coding	123688	HYKK	0.000214856	-0.450544	31	12.8	39	4.56601e-08	0.000167717	GTEx/v8/Brain_Anterior_cingulate_cortex_BA24:GTEx/v8/Brain_Caudate_basal_ganglia:GTEx/v8/Brain_Cerebellar_Hemisphere:GTEx/v8/Brain_Cortex:GTEx/v8/Brain_Hippocampus:GTEx/v8/Brain_Hypothalamus:GTEx/v8/Brain_Nucleus_accumbens_basal_ganglia:GTEx/v8/Brain_Putamen_basal_ganglia	NA	Yes	Promoter_anchored_loops:Left_Ventricle:Liver:GM12878:IMR90:Mesenchymal_Stem_Cell:Mesendoderm:Trophoblast-like_Cell:hESC	6.614e-09	rs8042059;rs1711731;rs1711731:rs1711731:rs8042059	70
ENSG00000268838	AC027228.1	15	78830023	78831288	1	protein_coding	NA	NA	NA	NA	16	8.757	0	NA	NA	NA	NA	Yes	Promoter_anchored_loops:Adult_Cortex:Fetal_Cortex	3.5e-08	rs8042059;rs1711731;rs1711731:rs1711731	70
ENSG00000041357	PSMA4	15	78832747	78841604	1	protein_coding	5685	PSMA4	0.620424	0.678455	21	8.757	21	1.79362e-09	6.5006e-07	GTEx/v8/Brain_Caudate_basal_ganglia:GTEx/v8/Brain_Cerebellar_Hemisphere:GTEx/v8/Brain_Cerebellum:GTEx/v8/Brain_Cortex:GTEx/v8/Brain_Hypothalamus:GTEx/v8/Brain_Nucleus_accumbens_basal_ganglia:GTEx/v8/Brain_Putamen_basal_ganglia	NA	Yes	EP_correlation_organ_oneway:Adult_Cortex:Fetal_Cortex	1.293e-07	rs8042059;rs1711731;rs8042059:rs1711731:rs8042059	70
ENSG00000169684	CHRNA5	15	78857862	78887611	1	protein_coding	1138	CHRNA5	2.40947e-06	0.421142	47	9.553	128	2.18112e-30	1.49112e-31	GTEx/v8/Brain_Amygdala:GTEx/v8/Brain_Anterior_cingulate_cortex_BA24:GTEx/v8/Brain_Caudate_basal_ganglia:GTEx/v8/Brain_Cerebellar_Hemisphere:GTEx/v8/Brain_Cerebellum:GTEx/v8/Brain_Cortex:GTEx/v8/Brain_Frontal_Cortex_BA9:GTEx/v8/Brain_Hippocampus:GTEx/v8/Brain_Hypothalamus:GTEx/v8/Brain_Nucleus_accumbens_basal_ganglia:GTEx/v8/Brain_Putamen_basal_ganglia:GTEx/v8/Brain_Spinal_cord_cervical_c-1:GTEx/v…	NA	Yes	GM12878:IMR90:Mesenchymal_Stem_Cell:Mesendoderm:Trophoblast-like_Cell:hESC	8.886e-10	rs8042059;rs1711731;rs1711731:rs8042059	70
ENSG00000080644	CHRNA3	15	78885394	78913637	-1	protein_coding	1136	CHRNA3	0.00706164	0.0115733	59	15.42	138	1.31673e-36	3.22648e-29	GTEx/v8/Brain_Caudate_basal_ganglia:GTEx/v8/Brain_Cerebellum:GTEx/v8/Brain_Nucleus_accumbens_basal_ganglia:GTEx/v8/Brain_Putamen_basal_ganglia	NA	Yes	Promoter_anchored_loops:IMR90:Mesenchymal_Stem_Cell:Mesendoderm:hESC	8.886e-10	rs8042059;rs1711731;rs8042059:rs8042059;rs1711731:rs1711731	70
ENSG00000117971	CHRNB4	15	78916461	79020096	-1	protein_coding	1143	CHRNB4	0.0186266	-0.177327	60	15.42	0	NA	NA	NA	NA	Yes	Promoter_anchored_loops:Mesenchymal_Stem_Cell:Mesendoderm	8.886e-10	rs8042059;rs1711731;rs1711731:rs1711731:rs8042059	70
ENSG00000136378	ADAMTS7	15	79051545	79103773	-1	protein_coding	11173	ADAMTS7	2.98949e-07	NA	4	8.603	24	1.33502e-07	3.63356e-07	GTEx/v8/Brain_Cortex:GTEx/v8/Brain_Hypothalamus	NA	Yes	Promoter_anchored_loops	6.614e-09	rs8042059;rs1711731:rs8042059	70
ENSG00000156218	ADAMTSL3	15	84322838	84708594	1	protein_coding	57188	ADAMTSL3	9.55133e-09	-1.01962	95	21.6	83	4.08342e-14	1.7384e-13	GTEx/v8/Brain_Caudate_basal_ganglia:GTEx/v8/Brain_Cerebellar_Hemisphere:GTEx/v8/Brain_Cerebellum:GTEx/v8/Brain_Cortex	NA	Yes	Fetal_Cortex:Aorta:Left_Ventricle:Liver:GM12878:IMR90:Mesenchymal_Stem_Cell:Mesendoderm:Neural_Progenitor_Cell:Trophoblast-like_Cell:hESC	7.521e-10	rs35630683	71
ENSG00000259511	UBE2Q2L	15	84841242	84850986	1	protein_coding	100505679	UBE2Q2L	NA	NA	16	8.438	29	2.64606e-11	3.90567e-07	GTEx/v8/Brain_Amygdala:GTEx/v8/Brain_Anterior_cingulate_cortex_BA24:GTEx/v8/Brain_Caudate_basal_ganglia:GTEx/v8/Brain_Cortex:GTEx/v8/Brain_Frontal_Cortex_BA9:GTEx/v8/Brain_Hippocampus:GTEx/v8/Brain_Hypothalamus:GTEx/v8/Brain_Nucleus_accumbens_basal_ganglia:GTEx/v8/Brain_Putamen_basal_ganglia:GTEx/v8/Brain_Substantia_nigra	NA	No	NA	6.111e-09	rs35630683	71
ENSG00000184206	GOLGA6L4	15	84904525	84914120	1	protein_coding	NA	GOLGA6L4	0.389325	NA	15	8.651	11	3.45492e-12	4.28639e-18	GTEx/v8/Brain_Anterior_cingulate_cortex_BA24:GTEx/v8/Brain_Caudate_basal_ganglia:GTEx/v8/Brain_Cerebellar_Hemisphere:GTEx/v8/Brain_Cerebellum:GTEx/v8/Brain_Cortex:GTEx/v8/Brain_Frontal_Cortex_BA9:GTEx/v8/Brain_Hippocampus:GTEx/v8/Brain_Hypothalamus:GTEx/v8/Brain_Nucleus_accumbens_basal_ganglia:GTEx/v8/Brain_Putamen_basal_ganglia:GTEx/v8/Brain_Spinal_cord_cervical_c-1	NA	Yes	Promoter_anchored_loops	8.369e-09	rs35630683	71
ENSG00000176371	ZSCAN2	15	85144217	85171027	1	protein_coding	54993	ZSCAN2	0.0182037	-1.50593	35	13.78	0	NA	NA	NA	NA	Yes	Promoter_anchored_loops:Adult_Cortex:Mesenchymal_Stem_Cell:Mesendoderm	2.38e-10	rs35630683	71
ENSG00000177082	WDR73	15	85185999	85197574	-1	protein_coding	84942	WDR73	7.90218e-06	-0.417346	36	13.78	230	6.81758e-10	6.51146e-06	GTEx/v8/Brain_Caudate_basal_ganglia:GTEx/v8/Brain_Cerebellar_Hemisphere:GTEx/v8/Brain_Cortex:GTEx/v8/Brain_Frontal_Cortex_BA9:GTEx/v8/Brain_Hippocampus:GTEx/v8/Brain_Nucleus_accumbens_basal_ganglia	NA	Yes	Adult_Cortex:Fetal_Cortex:Left_Ventricle:Liver:GM12878:IMR90:Mesenchymal_Stem_Cell:Mesendoderm:Trophoblast-like_Cell:hESC	1.871e-11	rs35630683	71
ENSG00000197696	NMB	15	85198360	85201794	-1	protein_coding	4828	NMB	0.156904	NA	28	13.99	357	8.23506e-10	1.00756e-05	GTEx/v8/Brain_Caudate_basal_ganglia	NA	Yes	Promoter_anchored_loops:Aorta:Left_Ventricle:Liver:Spleen:GM12878:IMR90:Mesenchymal_Stem_Cell:Mesendoderm:Trophoblast-like_Cell:hESC	1.871e-11	rs35630683	71
ENSG00000140612	SEC11A	15	85212775	85259947	-1	protein_coding	23478	SEC11A	0.173328	-0.758988	56	15.71	0	NA	NA	NA	NA	Yes	Promoter_anchored_loops:Adult_Cortex:Fetal_Cortex:Left_Ventricle:Liver:IMR90:Mesenchymal_Stem_Cell:hESC	1.871e-11	rs35630683	71
ENSG00000166716	ZNF592	15	85291866	85349659	1	protein_coding	9640	ZNF592	0.949423	-0.880796	69	15.65	0	NA	NA	NA	NA	Yes	Promoter_anchored_loops:IMR90:Mesenchymal_Stem_Cell:Mesendoderm:hESC	1.871e-11	rs35630683	71
ENSG00000136383	ALPK3	15	85359911	85416713	1	protein_coding	57538	ALPK3	3.54007e-09	1.05641	52	24.2	83	4.23867e-06	0.00790997	GTEx/v8/Brain_Cerebellum	NA	Yes	Promoter_anchored_loops:Adult_Cortex:Aorta:Left_Ventricle:Liver:Spleen:GM12878:IMR90:Mesenchymal_Stem_Cell:Mesendoderm:Trophoblast-like_Cell:hESC	1.871e-11	rs35630683	71
ENSG00000156222	SLC28A1	15	85427885	85518876	1	protein_coding	9154	SLC28A1	6.34799e-07	-0.0357764	12	8.23	0	NA	NA	NA	NA	Yes	Promoter_anchored_loops:IMR90:Mesenchymal_Stem_Cell	5.408e-11	rs35630683	71
ENSG00000140564	FURIN	15	91411822	91426688	1	protein_coding	5045	FURIN	0.999933	-0.15638	48	17.36	1	2.51153e-05	0.0433875	GTEx/v8/Brain_Frontal_Cortex_BA9	NA	Yes	Promoter_anchored_loops	5.398e-15	rs4702;rs6227	72
ENSG00000182511	FES	15	91426925	91439006	1	protein_coding	2242	FES	2.7739e-05	NA	42	17.36	0	NA	NA	NA	NA	Yes	Promoter_anchored_loops	5.398e-15	rs6227;rs4702;rs4702:rs6227:rs4702	72
ENSG00000196547	MAN2A2	15	91445448	91465814	1	protein_coding	4122	MAN2A2	3.60788e-09	1.15321	12	9.479	0	NA	NA	NA	NA	No	NA	3.79e-07	rs4702;rs6227	72
ENSG00000166965	RCCD1	15	91498100	91506349	1	protein_coding	91433	RCCD1	1.62554e-05	1.98795	0	0	1	4.42737e-05	4.32112e-22	GTEx/v8/Brain_Nucleus_accumbens_basal_ganglia	NA	No	NA	1.854e-09	rs6227	72
ENSG00000183454	GRIN2A	16	9852376	10276611	-1	protein_coding	2903	GRIN2A	0.998045	-1.13815	295	17.26	2	1.06674e-08	3.25049e-10	GTEx/v8/Brain_Caudate_basal_ganglia:GTEx/v8/Brain_Spinal_cord_cervical_c-1:GTEx/v8/Brain_Substantia_nigra	NA	Yes	Promoter_anchored_loops:Mesendoderm:Trophoblast-like_Cell:hESC	2.501e-08	rs7184325	73
ENSG00000213853	EMP2	16	10622279	10674555	-1	protein_coding	2013	EMP2	5.89782e-05	5.27418	1	0.073	0	NA	NA	NA	NA	Yes	Adult_Cortex:Left_Ventricle:Liver:IMR90:Mesenchymal_Stem_Cell:Mesendoderm:Trophoblast-like_Cell:hESC	9.335e-07	rs7184325	73
ENSG00000183336	BOLA2	16	29464914	29466285	-1	protein_coding	654483	BOLA2	NA	-0.742931	0	0	41	8.50919e-15	2.55625e-13	GTEx/v8/Brain_Anterior_cingulate_cortex_BA24:GTEx/v8/Brain_Cerebellar_Hemisphere:GTEx/v8/Brain_Cerebellum:GTEx/v8/Brain_Cortex:GTEx/v8/Brain_Frontal_Cortex_BA9:GTEx/v8/Brain_Hippocampus:GTEx/v8/Brain_Hypothalamus:GTEx/v8/Brain_Nucleus_accumbens_basal_ganglia:GTEx/v8/Brain_Putamen_basal_ganglia:GTEx/v8/Brain_Spinal_cord_cervical_c-1:GTEx/v8/Brain_Substantia_nigra	NA	No	NA	1.874e-09	rs3814881	74
ENSG00000181625	SLX1B	16	29465822	29469540	1	protein_coding	548593	SLX1B	0.516792	NA	0	0	2	3.41444e-06	0.000270053	GTEx/v8/Brain_Cerebellum:GTEx/v8/Brain_Cortex	NA	No	NA	0.001832	rs3814881	74
ENSG00000169203	RP11-231C14.4	16	29495010	29517320	-1	protein_coding	NA	NA	NA	NA	0	0	8	1.56287e-07	1.3266e-05	GTEx/v8/Brain_Caudate_basal_ganglia:GTEx/v8/Brain_Cerebellar_Hemisphere:GTEx/v8/Brain_Cerebellum:GTEx/v8/Brain_Cortex:GTEx/v8/Brain_Nucleus_accumbens_basal_ganglia:GTEx/v8/Brain_Spinal_cord_cervical_c-1	NA	No	NA	1.312e-07	rs3814881	74
ENSG00000174938	SEZ6L2	16	29882480	29910868	-1	protein_coding	26470	SEZ6L2	0.130153	0.0113468	2	1.119	0	NA	NA	NA	NA	Yes	EP_links_oneway:Promoter_anchored_loops:Adult_Cortex:Fetal_Cortex:IMR90:Mesenchymal_Stem_Cell:Mesendoderm:Trophoblast-like_Cell	1.049e-11	rs3814881	74
ENSG00000174939	ASPHD1	16	29911696	29931185	1	protein_coding	253982	ASPHD1	0.120036	-0.52857	25	13.7	34	2.72778e-07	0.0012068	GTEx/v8/Brain_Hypothalamus:GTEx/v8/Brain_Putamen_basal_ganglia:GTEx/v8/Brain_Substantia_nigra	NA	Yes	Promoter_anchored_loops:Adult_Cortex:Fetal_Cortex:IMR90:Mesenchymal_Stem_Cell:Mesendoderm:Trophoblast-like_Cell	1.049e-11	rs3814881	74
ENSG00000174943	KCTD13	16	29916333	29938356	-1	protein_coding	253980	KCTD13	0.791961	-0.595148	33	13.7	0	NA	NA	NA	NA	Yes	IMR90:Mesenchymal_Stem_Cell:Mesendoderm:Trophoblast-like_Cell:hESC	1.049e-11	rs3814881	74
ENSG00000149932	TMEM219	16	29952206	29984373	1	protein_coding	124446	TMEM219	0.00103536	-0.146993	48	18	6	3.18402e-05	0.0202307	GTEx/v8/Brain_Cortex:GTEx/v8/Brain_Nucleus_accumbens_basal_ganglia	NA	Yes	IMR90:Mesenchymal_Stem_Cell:Mesendoderm:Trophoblast-like_Cell:hESC	1.049e-11	rs3814881	74
ENSG00000149930	TAOK2	16	29984962	30003582	1	protein_coding	9344	TAOK2	0.998764	-1.19163	33	18.16	0	NA	NA	NA	NA	Yes	Promoter_anchored_loops:Adult_Cortex:Fetal_Cortex:IMR90:Mesenchymal_Stem_Cell:Mesendoderm:Trophoblast-like_Cell:hESC	1.049e-11	rs3814881	74
ENSG00000149929	HIRIP3	16	30003645	30007757	-1	protein_coding	8479	HIRIP3	0.0190028	-1.20371	21	18.16	0	NA	NA	NA	NA	Yes	Promoter_anchored_loops:Adult_Cortex:Fetal_Cortex:IMR90:Mesenchymal_Stem_Cell	1.049e-11	rs3814881	74
ENSG00000169592	INO80E	16	30006615	30017114	1	protein_coding	283899	INO80E	0.0174147	-1.07729	28	18.17	158	2.09029e-18	1.13339e-13	GTEx/v8/Brain_Anterior_cingulate_cortex_BA24:GTEx/v8/Brain_Caudate_basal_ganglia:GTEx/v8/Brain_Cerebellar_Hemisphere:GTEx/v8/Brain_Cerebellum:GTEx/v8/Brain_Cortex:GTEx/v8/Brain_Frontal_Cortex_BA9:GTEx/v8/Brain_Nucleus_accumbens_basal_ganglia:GTEx/v8/Brain_Putamen_basal_ganglia:GTEx/v8/Brain_Spinal_cord_cervical_c-1	NA	Yes	Promoter_anchored_loops:Adult_Cortex:Fetal_Cortex:IMR90:Mesenchymal_Stem_Cell	1.049e-11	rs3814881	74
ENSG00000149927	DOC2A	16	30016830	30034591	-1	protein_coding	8448	DOC2A	0.0185536	NA	43	18.17	0	NA	NA	NA	NA	Yes	Promoter_anchored_loops:IMR90:Mesenchymal_Stem_Cell	1.049e-11	rs3814881	74
ENSG00000167194	C16orf92	16	30034655	30039057	1	protein_coding	146378	C16orf92	0.0189254	0.293839	31	15.67	0	NA	NA	NA	NA	Yes	Promoter_anchored_loops:IMR90:Mesenchymal_Stem_Cell	1.049e-11	rs3814881	74
ENSG00000149926	FAM57B	16	30035748	30064299	-1	protein_coding	100996332	FAM57B	0.285736	NA	50	15.67	0	NA	NA	NA	NA	Yes	Promoter_anchored_loops:Adult_Cortex:Fetal_Cortex	1.049e-11	rs3814881	74
ENSG00000149925	ALDOA	16	30064411	30081778	1	protein_coding	226	ALDOA	0.0248344	-1.30116	20	13.6	0	NA	NA	NA	NA	Yes	Promoter_anchored_loops:Adult_Cortex:Fetal_Cortex	1.049e-11	rs3814881	74
ENSG00000149923	PPP4C	16	30087299	30096698	1	protein_coding	5531	PPP4C	0.759586	-0.372627	13	18.33	0	NA	NA	NA	NA	Yes	Adult_Cortex:Fetal_Cortex	1.049e-11	rs3814881	74
ENSG00000149922	TBX6	16	30097114	30103208	-1	protein_coding	6911	TBX6	0.0291475	-0.69371	13	18.33	120	4.08325e-15	1.03992e-10	GTEx/v8/Brain_Amygdala:GTEx/v8/Brain_Anterior_cingulate_cortex_BA24:GTEx/v8/Brain_Caudate_basal_ganglia:GTEx/v8/Brain_Cerebellar_Hemisphere:GTEx/v8/Brain_Cerebellum:GTEx/v8/Brain_Cortex:GTEx/v8/Brain_Frontal_Cortex_BA9:GTEx/v8/Brain_Hippocampus:GTEx/v8/Brain_Hypothalamus:GTEx/v8/Brain_Nucleus_accumbens_basal_ganglia:GTEx/v8/Brain_Putamen_basal_ganglia:GTEx/v8/Brain_Spinal_cord_cervical_c-1	NA	Yes	Promoter_anchored_loops	3.233e-11	rs3814881	74
ENSG00000090238	YPEL3	16	30103635	30108236	-1	protein_coding	83719	YPEL3	0.122709	NA	11	18.33	158	1.51865e-30	1.57989e-24	GTEx/v8/Brain_Caudate_basal_ganglia:GTEx/v8/Brain_Cerebellar_Hemisphere:GTEx/v8/Brain_Cerebellum:GTEx/v8/Brain_Cortex:GTEx/v8/Brain_Nucleus_accumbens_basal_ganglia:GTEx/v8/Brain_Spinal_cord_cervical_c-1	NA	Yes	Promoter_anchored_loops	1.049e-11	rs3814881	74
ENSG00000102886	GDPD3	16	30116131	30125177	-1	protein_coding	79153	GDPD3	1.05165e-07	-0.375161	10	15.65	45	1.39455e-09	1.53594e-10	GTEx/v8/Brain_Cerebellar_Hemisphere:GTEx/v8/Brain_Cerebellum:GTEx/v8/Brain_Cortex	NA	Yes	Promoter_anchored_loops	1.196e-08	rs3814881	74
ENSG00000102882	MAPK3	16	30125426	30134827	-1	protein_coding	5595	MAPK3	0.409692	NA	14	13.16	76	1.07173e-19	6.07606e-15	GTEx/v8/Brain_Anterior_cingulate_cortex_BA24:GTEx/v8/Brain_Cerebellar_Hemisphere:GTEx/v8/Brain_Cerebellum:GTEx/v8/Brain_Cortex:GTEx/v8/Brain_Frontal_Cortex_BA9:GTEx/v8/Brain_Hippocampus	NA	Yes	Promoter_anchored_loops:Adult_Cortex:Fetal_Cortex	1.049e-11	rs3814881	74
ENSG00000180096	2024-09-01	16	30389454	30407312	-1	protein_coding	1731	2024-09-01	0.00293747	NA	0	0	18	2.05029e-09	1.68696e-11	GTEx/v8/Brain_Caudate_basal_ganglia:GTEx/v8/Brain_Cortex:GTEx/v8/Brain_Nucleus_accumbens_basal_ganglia:GTEx/v8/Brain_Putamen_basal_ganglia	NA	Yes	Promoter_anchored_loops:Adult_Cortex:Fetal_Cortex:Spleen:GM12878:IMR90:Mesenchymal_Stem_Cell	1.049e-11	rs3814881	74
ENSG00000108953	YWHAE	17	1247566	1303672	-1	protein_coding	7531	YWHAE	0.964161	-0.461731	177	18.1	27	3.74091e-08	0.000335079	GTEx/v8/Brain_Cerebellar_Hemisphere:GTEx/v8/Brain_Cerebellum:GTEx/v8/Brain_Cortex:GTEx/v8/Brain_Frontal_Cortex_BA9	NA	Yes	Promoter_anchored_loops	3.848e-09	rs4790084;rs4790337;rs4790337:rs4790084:rs4790084	75
ENSG00000167193	CRK	17	1323983	1366456	-1	protein_coding	1398	CRK	0.864536	0.3412	25	20.4	8	1.11816e-05	0.0334718	GTEx/v8/Brain_Cortex	NA	No	NA	6.306e-05	rs4790337;rs4790084	75
ENSG00000197879	MYO1C	17	1367392	1396106	-1	protein_coding	4641	MYO1C	3.89021e-08	0.0966973	4	20.4	1	1.35108e-06	4.75169e-06	GTEx/v8/Brain_Cerebellum	NA	Yes	Promoter_anchored_loops:Adult_Cortex:Fetal_Cortex	6.61e-09	rs4790084;rs4790337;rs4790337:rs4790084:rs4790084	75
ENSG00000153944	MSI2	17	55333212	55762046	1	protein_coding	124540	MSI2	0.963858	-2.74599	41	18.96	0	NA	NA	NA	NA	Yes	Left_Ventricle:IMR90:Mesenchymal_Stem_Cell:Mesendoderm:hESC	2.071e-09	rs4793885	76
ENSG00000159640	ACE	17	61554422	61599205	1	protein_coding	1636	ACE	4.63283e-18	NA	19	17.05	15	1.78516e-09	7.74469e-06	GTEx/v8/Brain_Anterior_cingulate_cortex_BA24:GTEx/v8/Brain_Cerebellar_Hemisphere:GTEx/v8/Brain_Cerebellum:GTEx/v8/Brain_Cortex:GTEx/v8/Brain_Frontal_Cortex_BA9	NA	No	NA	1.748e-08	rs4459609	77
ENSG00000264813	ACE	17	61562184	61599209	1	protein_coding	NA	NA	NA	NA	10	17.05	0	NA	NA	NA	NA	No	NA	1.927e-08	rs4459609	77
ENSG00000166510	CCDC68	18	52568740	52626739	-1	protein_coding	80323	CCDC68	6.41318e-07	-0.943594	0	0	6	2.5004e-05	0.00713351	GTEx/v8/Brain_Hypothalamus	NA	Yes	IMR90:Mesendoderm:hESC	6.666e-07	rs73477275;rs12969453:rs74914300	79
ENSG00000196628	TCF4	18	52889562	53332018	-1	protein_coding	6925	TCF4	0.999867	0.443466	199	19.37	0	NA	NA	NA	NA	Yes	Left_Ventricle:IMR90:Mesenchymal_Stem_Cell:Mesendoderm:hESC	4.703e-11	rs73477275;rs74914300;rs17596974;rs9636107;rs28758902;rs12969453:rs73477275:rs74914300;rs73477275:rs74914300;rs17596974:rs74914300:rs74914300;rs73477275:rs9636107:rs9636107;rs28758902:rs28758902	79
ENSG00000178342	KCNG2	18	77623668	77660184	1	protein_coding	26251	KCNG2	0.00583162	NA	0	0	1	8.08641e-06	0.0126333	GTEx/v8/Brain_Caudate_basal_ganglia	NA	Yes	Spleen:IMR90:Mesenchymal_Stem_Cell:Mesendoderm:hESC	2.054e-08	rs11664298	80
ENSG00000122490	PQLC1	18	77662420	77711664	-1	protein_coding	80148	PQLC1	0.000252469	-0.0711085	0	0	1	8.38807e-06	1.52853e-05	GTEx/v8/Brain_Cerebellar_Hemisphere	NA	No	NA	NA	rs11664298	80
ENSG00000221983	UBA52	19	18682540	18688360	1	protein_coding	7311	UBA52	0.4468	1.70918	0	0	1	4.91976e-05	6.84488e-05	GTEx/v8/Brain_Cortex	NA	No	NA	1.282e-08	rs1469712	81
ENSG00000130287	NCAN	19	19322782	19363042	1	protein_coding	1463	NCAN	0.154547	-1.28077	20	12.02	1	5.14025e-05	1.4524e-09	GTEx/v8/Brain_Cerebellum	NA	Yes	Adult_Cortex:Fetal_Cortex	1.474e-07	rs1469712	81
ENSG00000187664	HAPLN4	19	19366450	19373605	-1	protein_coding	404037	HAPLN4	0.0326848	0.204998	31	12.02	187	8.79424e-10	4.43983e-06	GTEx/v8/Brain_Caudate_basal_ganglia:GTEx/v8/Brain_Cerebellar_Hemisphere:GTEx/v8/Brain_Cerebellum	NA	No	NA	2.573e-10	rs1469712	81
ENSG00000213996	TM6SF2	19	19375173	19384200	-1	protein_coding	53345	TM6SF2	1.93541e-05	NA	34	10.02	210	6.25596e-15	1.7905e-10	GTEx/v8/Brain_Cerebellar_Hemisphere:GTEx/v8/Brain_Cerebellum	NA	Yes	Adult_Cortex:Fetal_Cortex	2.573e-10	rs1469712	81
ENSG00000105705	SUGP1	19	19386827	19431653	-1	protein_coding	57794	SUGP1	0.999636	NA	74	15.92	0	NA	NA	NA	NA	Yes	Promoter_anchored_loops:EP_correlation_cell_type_oneway	3.411e-10	rs1469712	81
ENSG00000129933	MAU2	19	19431490	19469563	1	protein_coding	23383	MAU2	0.999718	0.0144236	83	15.92	141	7.34374e-06	0.000481054	GTEx/v8/Brain_Cerebellum:GTEx/v8/Brain_Spinal_cord_cervical_c-1	NA	Yes	Promoter_anchored_loops:EP_correlation_cell_type_oneway	2.573e-10	rs1469712	81
ENSG00000167491	GATAD2A	19	19496635	19619740	1	protein_coding	54815	GATAD2A	0.995363	-0.496926	105	19.09	100	5.64802e-07	0.00268172	GTEx/v8/Brain_Frontal_Cortex_BA9:GTEx/v8/Brain_Putamen_basal_ganglia	NA	Yes	EP_correlation_cell_type_oneway:Adult_Cortex:Fetal_Cortex	2.573e-10	rs1469712	81
ENSG00000178093	TSSK6	19	19623227	19626838	-1	protein_coding	83983	TSSK6	0.587551	-1.56843	23	19.09	5	4.32281e-06	0.0255164	GTEx/v8/Brain_Amygdala	NA	Yes	Adult_Cortex	3.709e-07	rs1469712	81
ENSG00000186010	NDUFA13	19	19626545	19644285	1	protein_coding	51079	NDUFA13	0.000121027	-0.285092	27	19.09	0	NA	NA	NA	NA	Yes	Adult_Cortex	1.014e-07	rs1469712	81
ENSG00000250067	YJEFN3	19	19627036	19648390	1	protein_coding	374887	YJEFN3	2.63543e-06	NA	28	19.09	187	5.81576e-11	4.71417e-08	GTEx/v8/Brain_Cerebellar_Hemisphere:GTEx/v8/Brain_Cerebellum:GTEx/v8/Brain_Cortex	NA	Yes	Adult_Cortex	2.573e-10	rs1469712	81
ENSG00000258674	CTC-260F20.3	19	19627036	19646885	1	protein_coding	NA	NA	NA	NA	25	19.09	0	NA	NA	NA	NA	Yes	Adult_Cortex	1.014e-07	rs1469712	81
ENSG00000160161	CILP2	19	19649057	19657468	1	protein_coding	148113	CILP2	0.000278936	-0.132917	12	13.31	182	1.00506e-13	2.86942e-09	GTEx/v8/Brain_Caudate_basal_ganglia:GTEx/v8/Brain_Hippocampus:GTEx/v8/Brain_Nucleus_accumbens_basal_ganglia:GTEx/v8/Brain_Putamen_basal_ganglia	NA	Yes	Adult_Cortex:Fetal_Cortex:Mesenchymal_Stem_Cell	2.573e-10	rs1469712	81
ENSG00000105717	PBX4	19	19672522	19729725	-1	protein_coding	80714	PBX4	0.00677213	-0.679897	10	5.027	9	3.6668e-07	0.000170679	GTEx/v8/Brain_Caudate_basal_ganglia:GTEx/v8/Brain_Cerebellum	NA	Yes	Fetal_Cortex	1.106e-07	rs1469712	81
ENSG00000064547	LPAR2	19	19734477	19739739	-1	protein_coding	9170	LPAR2	0.33727	-0.426143	1	4.902	1	3.77259e-06	0.0112139	GTEx/v8/Brain_Spinal_cord_cervical_c-1	NA	No	NA	NA	rs1469712	81
ENSG00000089639	GMIP	19	19740285	19754476	-1	protein_coding	51291	GMIP	7.29299e-05	-0.277164	2	4.902	0	NA	NA	NA	NA	Yes	EP_correlation_cell_type_oneway	2.6e-07	rs1469712	81
ENSG00000105726	ATP13A1	19	19756007	19774502	-1	protein_coding	57130	ATP13A1	0.994474	NA	1	0.043	0	NA	NA	NA	NA	Yes	Promoter_anchored_loops:Adult_Cortex:Fetal_Cortex	3.709e-07	rs1469712	81
ENSG00000183207	RUVBL2	19	49496705	49519252	1	protein_coding	10856	RUVBL2	0.99911	1.17688	1	1.016	0	NA	NA	NA	NA	Yes	Adult_Cortex:Fetal_Cortex:Aorta:Left_Ventricle:Liver:Lung:Pancreas:GM12878:IMR90:Mesenchymal_Stem_Cell:Mesendoderm:Neural_Progenitor_Cell:Trophoblast-like_Cell:hESC	4.257e-10	rs2304204	82
ENSG00000104826	LHB	19	49519237	49520338	-1	protein_coding	3972	LHB	0.0656001	0.574914	1	1.016	0	NA	NA	NA	NA	Yes	Promoter_anchored_loops:Aorta:Left_Ventricle:Liver:Lung:Pancreas:GM12878:IMR90:Mesenchymal_Stem_Cell:Mesendoderm:Neural_Progenitor_Cell:Trophoblast-like_Cell:hESC	7.731e-08	rs2304204	82
ENSG00000130529	TRPM4	19	49660998	49715093	1	protein_coding	54795	TRPM4	6.36302e-19	-0.0930365	1	2.42	0	NA	NA	NA	NA	Yes	IMR90:Mesenchymal_Stem_Cell	NA	rs2304204	82
ENSG00000161618	ALDH16A1	19	49956426	49974305	1	protein_coding	126133	ALDH16A1	1.35195e-07	0.132279	7	3.982	1	6.66708e-05	4.73988e-27	GTEx/v8/Brain_Cerebellum	NA	Yes	EP_correlation_cell_type_oneway:Adult_Cortex:Fetal_Cortex:GM12878:IMR90:Mesenchymal_Stem_Cell	4.257e-10	rs2304204	82
ENSG00000269469	CTD-3148I10.9	19	49966009	49989488	1	protein_coding	NA	NA	NA	NA	23	16.13	0	NA	NA	NA	NA	No	NA	0.008725	rs2304204	82
ENSG00000090554	FLT3LG	19	49977464	49989488	1	protein_coding	2323	FLT3LG	0.950829	NA	23	16.13	0	NA	NA	NA	NA	Yes	Promoter_anchored_loops	7.731e-08	rs2304204	82
ENSG00000142541	RPL13A	19	49990811	49995565	1	protein_coding	26819	RPL13A	0.633828	0.703415	25	16.13	0	NA	NA	NA	NA	Yes	Fetal_Cortex	4.257e-10	rs2304204	82
ENSG00000142534	RPS11	19	49999622	50002946	1	protein_coding	84546	RPS11	0.913345	-0.285364	25	16.13	35	5.80812e-17	1.99571e-15	GTEx/v8/Brain_Caudate_basal_ganglia:GTEx/v8/Brain_Cerebellar_Hemisphere:GTEx/v8/Brain_Cerebellum:GTEx/v8/Brain_Cortex:GTEx/v8/Brain_Hippocampus:GTEx/v8/Brain_Nucleus_accumbens_basal_ganglia:GTEx/v8/Brain_Putamen_basal_ganglia:GTEx/v8/Brain_Substantia_nigra	NA	Yes	Fetal_Cortex:IMR90:Mesenchymal_Stem_Cell	4.257e-10	rs2304204	82
ENSG00000268000	hsa-mir-150	19	50003781	50004614	1	protein_coding	NA	NA	NA	NA	20	16.13	0	NA	NA	NA	NA	Yes	EP_correlation_cell_type_oneway:IMR90:Mesenchymal_Stem_Cell	2.787e-06	rs2304204	82
ENSG00000104870	FCGRT	19	50010073	50029590	1	protein_coding	2217	FCGRT	0.825587	-0.63053	18	9.098	51	2.00448e-08	0.00014639	GTEx/v8/Brain_Amygdala:GTEx/v8/Brain_Caudate_basal_ganglia:GTEx/v8/Brain_Cortex:GTEx/v8/Brain_Hippocampus:GTEx/v8/Brain_Hypothalamus:GTEx/v8/Brain_Nucleus_accumbens_basal_ganglia:GTEx/v8/Brain_Putamen_basal_ganglia	NA	Yes	Adult_Cortex:IMR90:Mesenchymal_Stem_Cell	5.437e-10	rs2304204	82
ENSG00000142552	RCN3	19	50030875	50050219	1	protein_coding	57333	RCN3	1.77726e-09	-0.511518	7	9.098	0	NA	NA	NA	NA	Yes	IMR90:Mesenchymal_Stem_Cell	2.787e-06	rs2304204	82
ENSG00000142546	NOSIP	19	50058968	50093519	-1	protein_coding	51070	NOSIP	0.00230157	-0.458735	42	21.6	0	NA	NA	NA	NA	No	NA	1.555e-07	rs2304204	82
ENSG00000126460	PRRG2	19	50083903	50094272	1	protein_coding	5639	PRRG2	5.96506e-05	-0.0307732	35	21.6	0	NA	NA	NA	NA	No	NA	1.555e-07	rs2304204	82
ENSG00000126464	PRR12	19	50094900	50129696	1	protein_coding	57479	PRR12	0.99997	NA	69	21.6	90	1.71961e-32	1.89941e-26	GTEx/v8/Brain_Anterior_cingulate_cortex_BA24:GTEx/v8/Brain_Cerebellar_Hemisphere:GTEx/v8/Brain_Cerebellum:GTEx/v8/Brain_Cortex:GTEx/v8/Brain_Frontal_Cortex_BA9:GTEx/v8/Brain_Hypothalamus:GTEx/v8/Brain_Putamen_basal_ganglia	NA	No	NA	3.029e-10	rs2304204	82
ENSG00000126458	RRAS	19	50138549	50143458	-1	protein_coding	6237	RRAS	0.287257	-0.530932	18	4.477	0	NA	NA	NA	NA	Yes	Adult_Cortex:Fetal_Cortex:Mesenchymal_Stem_Cell	4.257e-10	rs2304204	82
ENSG00000126461	SCAF1	19	50145382	50161899	1	protein_coding	58506	SCAF1	0.998788	NA	24	11.47	0	NA	NA	NA	NA	Yes	Adult_Cortex:Fetal_Cortex:Mesenchymal_Stem_Cell	3.029e-10	rs2304204	82
ENSG00000126456	IRF3	19	50162826	50169132	-1	protein_coding	3661	IRF3	0.00321742	NA	18	11.47	77	5.2299e-09	5.93244e-07	GTEx/v8/Brain_Cerebellar_Hemisphere:GTEx/v8/Brain_Cerebellum:GTEx/v8/Brain_Frontal_Cortex_BA9:GTEx/v8/Brain_Hypothalamus:GTEx/v8/Brain_Nucleus_accumbens_basal_ganglia	NA	Yes	Promoter_anchored_loops	3.029e-10	rs2304204	82
ENSG00000126453	BCL2L12	19	50168823	50177173	1	protein_coding	83596	BCL2L12	1.55699e-05	0.449267	17	13.26	0	NA	NA	NA	NA	Yes	Promoter_anchored_loops	3.029e-10	rs2304204	82
ENSG00000126457	PRMT1	19	50179043	50192286	1	protein_coding	3276	PRMT1	0.993588	-0.276978	18	13.99	2	5.72622e-06	5.8942e-07	GTEx/v8/Brain_Putamen_basal_ganglia	NA	Yes	Adult_Cortex:Fetal_Cortex	4.257e-10	rs2304204	82
ENSG00000224420	ADM5	19	50191921	50193832	1	protein_coding	199800	ADM5	0.0362144	-1.24324	14	13.99	0	NA	NA	NA	NA	Yes	Promoter_anchored_loops	3.029e-10	rs2304204	82
ENSG00000169169	CPT1C	19	50194155	50216988	1	protein_coding	126129	CPT1C	0.000284628	-0.155831	14	13.99	48	6.33727e-14	2.21078e-09	GTEx/v8/Brain_Caudate_basal_ganglia:GTEx/v8/Brain_Cerebellar_Hemisphere:GTEx/v8/Brain_Cerebellum:GTEx/v8/Brain_Cortex:GTEx/v8/Brain_Frontal_Cortex_BA9:GTEx/v8/Brain_Hypothalamus:GTEx/v8/Brain_Nucleus_accumbens_basal_ganglia:GTEx/v8/Brain_Putamen_basal_ganglia:GTEx/v8/Brain_Spinal_cord_cervical_c-1	NA	Yes	Promoter_anchored_loops	3.029e-10	rs2304204	82
ENSG00000131409	LRRC4B	19	51020149	51071302	-1	protein_coding	94030	LRRC4B	0.297157	NA	1	0.432	0	NA	NA	NA	NA	Yes	Fetal_Cortex	4.257e-10	rs2304204	82
ENSG00000101438	SLC32A1	20	37353105	37358015	1	protein_coding	140679	SLC32A1	NA	NA	31	10.49	0	NA	NA	NA	NA	Yes	Adult_Cortex:Fetal_Cortex:Mesendoderm	2.829e-09	rs4812319	83
ENSG00000101442	ACTR5	20	37377085	37400834	1	protein_coding	79913	ACTR5	1.00014e-12	0.539172	125	15.16	105	1.35042e-08	1.60432e-05	GTEx/v8/Brain_Cerebellar_Hemisphere	NA	Yes	EP_correlation_cell_type_oneway:GM12878:IMR90:Mesenchymal_Stem_Cell:Mesendoderm:hESC	6.105e-10	rs4812319	83
ENSG00000101445	PPP1R16B	20	37434348	37551667	1	protein_coding	26051	PPP1R16B	0.998537	-0.611906	72	17.41	0	NA	NA	NA	NA	Yes	EP_correlation_cell_type_oneway	6.105e-10	rs4812319	83
ENSG00000100395	L3MBTL2	22	41601209	41627275	1	protein_coding	83746	L3MBTL2	0.013028	-0.618259	0	0	3	2.9483e-05	5.17512e-05	GTEx/v8/Brain_Frontal_Cortex_BA9	NA	No	NA	4.431e-06	rs129857	84
ENSG00000167077	MEI1	22	42095503	42195460	1	protein_coding	150365	MEI1	1.21592e-08	0.500155	0	0	1	2.77682e-05	1.60234e-05	GTEx/v8/Brain_Frontal_Cortex_BA9	NA	Yes	Adult_Cortex:Fetal_Cortex:Left_Ventricle:Liver:Right_Ventricle:GM12878:IMR90:Mesenchymal_Stem_Cell:Mesendoderm:Trophoblast-like_Cell:hESC	4.243e-07	rs129857	84
ENSG00000100147	CCDC134	22	42196683	42222303	1	protein_coding	79879	CCDC134	0.000741173	0.32496	0	0	3	2.0119e-05	0.0116056	GTEx/v8/Brain_Cerebellum	NA	Yes	EP_correlation_cell_type_oneway:Fetal_Cortex:Left_Ventricle:Liver:GM12878:IMR90:Mesenchymal_Stem_Cell:Mesendoderm:Trophoblast-like_Cell:hESC	4.852e-07	rs129857	84
ENSG00000198911	SREBF2	22	42229109	42303312	1	protein_coding	6721	SREBF2	0.996272	0.410467	2	9.952	0	NA	NA	NA	NA	Yes	Fetal_Cortex:IMR90:Mesenchymal_Stem_Cell	6.924e-07	rs129857	84
ENSG00000234965	SHISA8	22	42307297	42310570	-1	protein_coding	440829	SHISA8	NA	NA	2	9.952	0	NA	NA	NA	NA	No	NA	7.385e-05	rs129857	84
ENSG00000159958	TNFRSF13C	22	42321045	42322822	-1	protein_coding	115650	TNFRSF13C	0.641055	-0.0639812	4	7.374	9	2.30086e-09	1.83603e-17	GTEx/v8/Brain_Caudate_basal_ganglia:GTEx/v8/Brain_Cerebellar_Hemisphere:GTEx/v8/Brain_Cerebellum:GTEx/v8/Brain_Cortex:GTEx/v8/Brain_Nucleus_accumbens_basal_ganglia:GTEx/v8/Brain_Putamen_basal_ganglia	NA	No	NA	4.243e-07	rs129857	84
ENSG00000100162	CENPM	22	42334725	42343168	-1	protein_coding	79019	CENPM	0.213984	0.020299	13	10.3	140	2.40105e-09	9.32022e-14	GTEx/v8/Brain_Caudate_basal_ganglia:GTEx/v8/Brain_Cerebellar_Hemisphere:GTEx/v8/Brain_Cerebellum:GTEx/v8/Brain_Cortex:GTEx/v8/Brain_Frontal_Cortex_BA9:GTEx/v8/Brain_Hippocampus:GTEx/v8/Brain_Nucleus_accumbens_basal_ganglia:GTEx/v8/Brain_Putamen_basal_ganglia	NA	No	NA	8.157e-08	rs129857	84
ENSG00000100167	2024-09-03	22	42372276	42394225	1	protein_coding	55964	2024-09-03	0.0692482	-0.598387	71	14.27	4	1.58494e-06	0.000183922	GTEx/v8/Brain_Cerebellar_Hemisphere:GTEx/v8/Brain_Cerebellum:GTEx/v8/Brain_Hypothalamus	NA	Yes	IMR90:Mesenchymal_Stem_Cell:Mesendoderm:hESC	3.658e-08	rs129857	84
ENSG00000183066	WBP2NL	22	42394729	42454460	1	protein_coding	164684	WBP2NL	2.07233e-09	0.730693	124	16.79	139	5.65646e-14	4.68255e-09	GTEx/v8/Brain_Amygdala:GTEx/v8/Brain_Anterior_cingulate_cortex_BA24:GTEx/v8/Brain_Caudate_basal_ganglia:GTEx/v8/Brain_Cerebellar_Hemisphere:GTEx/v8/Brain_Cerebellum:GTEx/v8/Brain_Cortex:GTEx/v8/Brain_Frontal_Cortex_BA9:GTEx/v8/Brain_Hypothalamus:GTEx/v8/Brain_Nucleus_accumbens_basal_ganglia:GTEx/v8/Brain_Putamen_basal_ganglia:GTEx/v8/Brain_Spinal_cord_cervical_c-1	NA	Yes	IMR90:Mesenchymal_Stem_Cell:Mesendoderm:hESC	3.658e-08	rs129857	84
ENSG00000198951	NAGA	22	42454358	42466846	-1	protein_coding	4668	NAGA	2.0199e-06	0.183467	40	18.26	268	2.42166e-36	7.04196e-29	GTEx/v8/Brain_Amygdala:GTEx/v8/Brain_Anterior_cingulate_cortex_BA24:GTEx/v8/Brain_Caudate_basal_ganglia:GTEx/v8/Brain_Cerebellar_Hemisphere:GTEx/v8/Brain_Cerebellum:GTEx/v8/Brain_Cortex:GTEx/v8/Brain_Frontal_Cortex_BA9:GTEx/v8/Brain_Hippocampus:GTEx/v8/Brain_Hypothalamus:GTEx/v8/Brain_Nucleus_accumbens_basal_ganglia:GTEx/v8/Brain_Putamen_basal_ganglia:GTEx/v8/Brain_Spinal_cord_cervical_c-1:GTEx/v…	NA	Yes	Left_Ventricle:Liver:GM12878:IMR90:Mesenchymal_Stem_Cell:Mesendoderm:Trophoblast-like_Cell:hESC	3.658e-08	rs129857	84
ENSG00000177096	FAM109B	22	42470255	42475445	1	protein_coding	150368	FAM109B	0.000109677	0.439359	31	18.26	206	2.99796e-09	2.0904e-05	GTEx/v8/Brain_Caudate_basal_ganglia:GTEx/v8/Brain_Cortex:GTEx/v8/Brain_Frontal_Cortex_BA9:GTEx/v8/Brain_Hypothalamus	NA	Yes	Promoter_anchored_loops:Adult_Cortex:Left_Ventricle:Liver:GM12878:IMR90:Mesenchymal_Stem_Cell:Mesendoderm:Trophoblast-like_Cell:hESC	3.658e-08	rs129857	84
ENSG00000183172	SMDT1	22	42475695	42480288	1	protein_coding	91689	SMDT1	0.16335	-0.139727	34	18.75	175	5.71582e-47	5.26335e-39	GTEx/v8/Brain_Amygdala:GTEx/v8/Brain_Anterior_cingulate_cortex_BA24:GTEx/v8/Brain_Caudate_basal_ganglia:GTEx/v8/Brain_Cerebellar_Hemisphere:GTEx/v8/Brain_Cerebellum:GTEx/v8/Brain_Cortex:GTEx/v8/Brain_Frontal_Cortex_BA9:GTEx/v8/Brain_Hippocampus:GTEx/v8/Brain_Hypothalamus:GTEx/v8/Brain_Nucleus_accumbens_basal_ganglia:GTEx/v8/Brain_Putamen_basal_ganglia:GTEx/v8/Brain_Spinal_cord_cervical_c-1:GTEx/v…	NA	Yes	Promoter_anchored_loops:Adult_Cortex:Left_Ventricle:Liver:GM12878:IMR90:Mesenchymal_Stem_Cell:Mesendoderm:Trophoblast-like_Cell:hESC	8.157e-08	rs129857	84
ENSG00000184983	NDUFA6	22	42481529	42486959	-1	protein_coding	4700	NDUFA6	0.00325949	-0.532149	42	18.75	11	1.03396e-05	4.0088e-23	GTEx/v8/Brain_Cerebellum	NA	Yes	Aorta:Left_Ventricle:Liver:GM12878:IMR90:Mesenchymal_Stem_Cell:Mesendoderm:Trophoblast-like_Cell:hESC	3.658e-08	rs129857	84
ENSG00000100197	CYP2D6	22	42522501	42526908	-1	protein_coding	101929829	CYP2D6	9.22646e-10	0.153954	31	10.79	264	1.24378e-40	4.44124e-35	GTEx/v8/Brain_Amygdala:GTEx/v8/Brain_Anterior_cingulate_cortex_BA24:GTEx/v8/Brain_Caudate_basal_ganglia:GTEx/v8/Brain_Cerebellar_Hemisphere:GTEx/v8/Brain_Cerebellum:GTEx/v8/Brain_Cortex:GTEx/v8/Brain_Frontal_Cortex_BA9:GTEx/v8/Brain_Hippocampus:GTEx/v8/Brain_Hypothalamus:GTEx/v8/Brain_Nucleus_accumbens_basal_ganglia:GTEx/v8/Brain_Putamen_basal_ganglia:GTEx/v8/Brain_Spinal_cord_cervical_c-1:GTEx/v…	NA	Yes	IMR90:Mesenchymal_Stem_Cell	3.658e-08	rs129857	84
ENSG00000100207	TCF20	22	42556019	42739622	-1	protein_coding	6942	TCF20	0.999978	-0.944696	35	8.835	0	NA	NA	NA	NA	Yes	Aorta:Left_Ventricle:Liver:Pancreas:Spleen:GM12878:IMR90:Mesenchymal_Stem_Cell:Mesendoderm:Trophoblast-like_Cell:hESC	4.852e-07	rs129857	84

## Sheet: S8
GENE	CHR	START	STOP	NSNPS	NPARAM	N	ZSTAT	P	SYMBOL	adj.P	PoPS Score
ENSG00000067082	10	3818188	3827473	17	9	59187	6.0708	6.3637e-10	KLF6	2.10479e-07	1.69646
ENSG00000101445	20	37434348	37551667	298	66	56288	6.1571	3.7051e-10	PPP1R16B	1.42971e-07	1.02172
ENSG00000108953	17	1247566	1303672	193	29	55762	5.8137	3.0548e-09	YWHAE	8.70477e-07	1.15755
ENSG00000109332	4	103715540	103790053	150	12	64934	4.98	3.1787e-07	UBE2D3	4.59968e-05	1.2127
ENSG00000112893	5	109025067	109205326	549	46	60723	4.587	2.2482e-06	MAN2A1	0.000213544	1.00771
ENSG00000114353	3	50263724	50296787	52	19	41438	5.1409	1.3669e-07	GNAI2	2.38846e-05	1.01447
ENSG00000114861	3	71003844	71633140	1292	174	55255	4.6353	1.7821e-06	FOXP1	0.000173727	1.56888
ENSG00000119042	2	200134223	200335989	254	35	56358	4.6131	1.9833e-06	SATB2	0.000190335	1.52761
ENSG00000130449	5	60628100	60841997	241	25	57466	4.6814	1.4246e-06	ZSWIM6	0.00014741	1.22721
ENSG00000139970	14	60062694	60337684	645	85	47141	4.8373	6.5795e-07	RTN1	8.01747e-05	1.77783
ENSG00000149564	11	124622026	124632186	16	7	51182	5.5186	1.7089e-08	ESAM	4.05798e-06	1.3403
ENSG00000150625	4	176554085	176923815	1010	142	57688	4.8558	5.9943e-07	GPM6A	7.50179e-05	2.13496
ENSG00000151067	12	2079952	2802108	1587	204	58012	7.1638	3.9247e-13	CACNA1C	5.19238e-10	2.08624
ENSG00000154146	11	124609742	124617106	14	5	49663	5.3639	4.0712e-08	NRGN	8.56895e-06	1.14274
ENSG00000156103	8	89044237	89340254	661	107	54849	4.9473	3.7616e-07	MMP16	5.16092e-05	1.28847
ENSG00000164483	6	130465460	130686570	930	59	63124	4.7673	9.3371e-07	SAMD3	0.000106754	1.68367
ENSG00000165995	10	18429606	18830798	1184	157	58125	6.0188	8.7837e-10	CACNB2	2.75749e-07	1.08746
ENSG00000169554	2	145141648	145282147	188	56	55883	5.4949	1.9544e-08	ZEB2	4.52253e-06	2.10933
ENSG00000170571	5	49692026	49739082	92	14	53084	5.0866	1.8232e-07	EMB	3.04228e-05	1.02918
ENSG00000172260	1	71861623	72748417	1921	214	52001	4.8806	5.2885e-07	NEGR1	6.8499e-05	1.98466
ENSG00000183454	16	9852376	10276611	1546	113	60428	4.6199	1.9195e-06	GRIN2A	0.000186141	1.54967
ENSG00000196628	18	52889562	53332018	565	84	58011	6.977	1.5075e-12	TCF4	1.42842e-09	2.53798

## Sheet: S9
Group	ID	CHR	P0	P1	HSQ	BEST.GWAS.ID	BEST.GWAS.Z	EQTL.ID	EQTL.R2	EQTL.Z	EQTL.GWAS.Z	NSNP	NWGT	MODEL	MODELCV.R2	MODELCV.PV	TWAS.Z	TWAS.P
Adrenal Gland	MARCKSL1P1	10	103175553	103175554	0.2083	rs4147157	-8.65	rs11191580	0.064557	5.84	-7.859	344	344	susie	0.11	1.1e-07	-7.51745	5.59e-14
Adrenal Gland	PCCB	3	136250305	136250306	0.1888	rs7432375	7.55	rs11717954	0.136176	-6.01	7.3	261	1	top1	0.14	3.8e-09	-7.3	2.88e-13
Adrenal Gland	TAOK2	16	29973640	29973641	0.0957	rs3814881	-6.76	rs4788204	0.033526	4.02	-6.59322	174	1	top1	0.034	0.0029	-6.59322	4.3e-11
Adrenal Gland	YJEFN3	19	19529363	19529364	0.1187	rs2905424	6.32	rs6511027	0.064513	-5.29	4.7938	316	316	susie	0.083	4.5e-06	-6.49038	8.56e-11
Adrenal Gland	SPATA2L	16	89701704	89701705	0.0985	rs154665	4.61	rs3743859	-0.004292	-3.3	4.36	388	388	susie	0.0027	0.2	-6.44347	1.17e-10
Adrenal Gland	MRM2	7	2242197	2242198	0.1439	rs6461049	8.46	rs7787274	0.018037	-4.91	5.7833	410	410	susie	0.043	0.00087	-5.66237	1.49e-08
Adrenal Gland	SBNO1-AS1	12	123363867	123363868	0.2792	rs1609520	8.52	rs3803001	0.118495	-5.45	6.8488	314	22	enet	0.16	2.1e-10	-5.5914	2.25e-08
Adrenal Gland	IRF3	19	49665140	49665141	0.2019	rs2304204	-6.32	rs2304206	0.106559	5.19	-6.2877	314	26	enet	0.13	4.4e-09	-5.56611	2.6e-08
Adrenal Gland	CCDC62	12	122774326	122774327	0.1686	rs1609520	8.52	rs12255	0.012042	-4.25	4.5616	294	13	enet	0.04	0.0013	-5.41315	6.19e-08
Adrenal Gland	None	16	29915336	29915337	0.1113	rs3814881	-6.76	rs7201384	0.002068	3.54	-5.16949	165	165	susie	0.0092	0.077	-5.37425	7.69e-08
Adrenal Gland	CSPG4P12	15	85191437	85191438	0.4667	rs17599989	-6.6	rs12910012	0.122023	6.27	-6.4375	490	36	enet	0.18	4.7e-12	-5.3552	8.55e-08
Adrenal Gland	CISD2	4	102868977	102868978	0.0626	rs7676765	-5.52	rs65671	0.031542	-4.26	5.2069	301	301	susie	0.034	0.0029	-5.28448	1.26e-07
Adrenal Gland	CYP2D6	22	42130905	42130906	0.4106	rs129857	-5.53	rs2142694	0.310557	-8.69	5.2568	326	1	top1	0.31	1.3e-20	-5.25676	1.47e-07
Adrenal Gland	KCTD13	16	29926834	29926835	0.1998	rs3814881	-6.76	rs7201384	0.121027	5.53	-5.16949	165	1	top1	0.12	3e-08	-5.16949	2.35e-07
Adrenal Gland	LINC01068	13	79566726	79566727	0.3508	rs9318627	-5.54	rs1475797	0.305717	8.61	-5.013	339	339	susie	0.33	9.9e-22	-5.1591	2.48e-07
Adrenal Gland	LINC00933	15	84570923	84570924	0.3524	rs17599989	-6.6	rs11633606	0.199429	7.2	-2.7344	311	311	susie	0.27	4.5e-18	-5.0627	4.13e-07
Adrenal Gland	PCDHA13	5	140882642	140882643	0.06	rs4451093	5.29	rs251370	0.0405	-4.38	4.9655	352	1	top1	0.041	0.0012	-4.96552	6.85e-07
Adrenal Gland	ZSCAN2-AS1	15	84633822	84633823	0.1508	rs17599989	-6.6	rs4842978	0.029844	4.24	-4.3134	321	15	enet	0.044	0.00073	-4.8113	1.5e-06
Adrenal Gland	KDM4A	1	43650157	43650158	0.1155	rs11210892	7.48	rs2819341	0.00574	-4.1	2.5143	421	421	susie	0.016	0.029	-4.76493	1.89e-06
Adrenal Gland	CSTPP1	11	46936688	46936689	0.1343	rs12574259	6.44	rs1352307	0.098728	-4.97	4.76154	268	1	top1	0.099	5.9e-07	-4.76154	1.92e-06
Adrenal Gland	ADAMTS7P1	15	82298552	82298553	0.1278	rs11631963	4.98	rs2278355	0.042303	4.55	4.746	293	10	enet	0.068	3.2e-05	4.7687	1.85e-06
Adrenal Gland	WDR55	5	140664675	140664676	0.0539	rs4451093	5.29	rs753280	0.0209	4.13	4.3387	323	323	susie	0.026	0.0079	4.76982	1.84e-06
Adrenal Gland	TSSK6	19	19515684	19515685	0.0593	rs2905424	6.32	rs6511027	0.058917	4.13	4.7938	319	1	top1	0.059	0.00011	4.79381	1.64e-06
Adrenal Gland	CCDC92	12	123972830	123972831	0.2898	rs7975482	4.57	rs4765219	0.186476	7.04	4.4262	410	410	susie	0.2	2.1e-13	4.81134	1.5e-06
Adrenal Gland	TLCD3B	16	30052977	30052978	0.1054	rs3814881	-6.76	rs11150584	0.033279	-4.38	-5.12439	197	197	susie	0.049	0.00037	4.81335	1.48e-06
Adrenal Gland	WBP2NL	22	41998724	41998725	0.1415	rs129857	-5.53	rs2284087	0.031458	4.64	4.4	327	7	enet	0.055	0.00017	4.81569	1.47e-06
Adrenal Gland	BAG5	14	103562830	103562831	0.1733	rs2295146	6.02	rs12889403	0.15	6.03	4.8387	340	1	top1	0.15	5.6e-10	4.8387	1.31e-06
Adrenal Gland	HMOX2	16	4475923	4475924	0.1206	rs4786490	4.92	rs4786490	0.056458	4.25	4.91935	418	1	top1	0.056	0.00015	4.91935	8.68e-07
Adrenal Gland	None	10	102914584	102914585	0.1415	rs4147157	-8.65	rs11191549	0.114822	-6.09	-1.7324	338	338	susie	0.13	6.9e-09	5.0789	3.8e-07
Adrenal Gland	ZMAT2	5	140700333	140700334	0.0737	rs4451093	5.29	rs10066278	0.0743	4.66	5.2586	333	1	top1	0.074	1.5e-05	5.25862	1.45e-07
Adrenal Gland	SLC9B1	4	103019738	103019739	0.0533	rs7676765	-5.52	rs223482	0.049653	4.01	5.3103	289	1	top1	0.05	0.00036	5.31034	1.09e-07
Adrenal Gland	CDC20	1	43358954	43358955	0.1148	rs11210892	7.48	rs3828150	-0.000251	3.54	4.0395	421	27	enet	0.049	0.00038	5.42889	5.67e-08
Adrenal Gland	PBRM1	3	52685916	52685917	0.1198	rs2577831	-8.24	rs3774409	0.009984	3.81	-2.293	345	345	susie	0.019	0.019	5.56811	2.58e-08
Adrenal Gland	None	7	104941062	104941063	0.1216	rs2057884	6.5	rs2428161	0.003722	3.5	5.661	405	405	susie	0.025	0.0094	5.5711	2.53e-08
Adrenal Gland	INO80E	16	29995293	29995294	0.1698	rs3814881	-6.76	rs4787491	0.110487	-5.21	-5.58621	182	1	top1	0.11	1.2e-07	5.58621	2.32e-08
Adrenal Gland	WDR73	15	84654342	84654343	0.2213	rs17599989	-6.6	rs7237	0.065173	-5.19	-5.7656	327	8	lasso	0.11	2.3e-07	6.0715	1.27e-09
Adrenal Gland	NAGA	22	42070841	42070842	0.3773	rs129857	-5.53	rs2142694	0.175945	7.24	5.2568	315	4	lasso	0.23	5.7e-15	6.0875	1.15e-09
Adrenal Gland	GNL3	3	52681155	52681156	0.0892	rs2577831	-8.24	rs7638808	0.056312	-4.67	-6.0172	343	343	susie	0.067	3.5e-05	6.67592	2.46e-11
Adrenal Gland	GLYCTK	3	52287088	52287089	0.1227	rs2577831	-8.24	rs1060330	0.09478	-5.08	-7.0172	296	1	top1	0.095	9.9e-07	7.01724	2.26e-12
Adrenal Gland	NEK4	3	52770948	52770949	0.1117	rs2577831	-8.24	rs17304995	0.028568	-4.58	-5.2308	357	357	susie	0.045	0.00065	7.34087	2.12e-13
Adrenal Gland	CACNA1D	3	53328962	53328963	0.1151	rs11130331	-7.4	rs9311485	-0.004267	-3.49	-4.9062	396	396	susie	0.012	0.052	7.59883	2.99e-14
Amygdala	STAG1-DT	3	136752629	136752630	0.2567	rs7432375	7.55	rs12492510	0.131	-4.93	7.4667	322	322	susie	0.14	6.7e-06	-7.0749	1.5e-12
Amygdala	PCCB	3	136250305	136250306	0.1694	rs7432375	7.55	rs521746	0.0381	-3.78	6.7288	261	261	susie	0.066	0.0019	-7.0666	1.59e-12
Amygdala	LINC00882	3	107240640	107240641	0.3335	rs167924	-4.34	rs9857411	0.0302	3.94	-3.4494	300	300	susie	0.043	0.01	-6.8063	1e-11
Amygdala	ITIH4	3	52830738	52830739	0.324	rs2577831	-8.24	rs6445538	0.325	6.93	-6	357	357	susie	0.34	3.4e-13	-6.0004	1.97e-09
Amygdala	None	17	46260605	46260606	0.3537	rs4277389	-4.47	rs169201	0.480195	7.97	-4.0532	56	24	enet	0.51	1.8e-21	-5.4787	4.28e-08
Amygdala	LRRC37A2	17	46511510	46511511	0.5736	rs199536	4.19	rs199439	0.381139	8	-4.1064	124	25	enet	0.44	7.9e-18	-5.4665	4.59e-08
Amygdala	MRM2	7	2242197	2242198	0.151	rs6461049	8.46	rs6461233	0.128065	-4.46	5.35	410	1	top1	0.13	1.9e-05	-5.35	8.8e-08
Amygdala	PCDHA13	5	140882642	140882643	0.1885	rs4451093	5.29	rs10060640	0.121443	-4.72	5.1034	350	350	susie	0.15	4.6e-06	-5.22452	1.75e-07
Amygdala	CKB	14	103523110	103523111	0.181	rs2295146	6.02	rs2296487	0.002306	-3.84	4.5294	337	12	enet	0.028	0.033	-5.17278	2.31e-07
Amygdala	TYW5	2	199948471	199948472	0.1093	rs281771	7.194	rs281787	0.100168	-4.21	5.13333	326	1	top1	0.1	0.00015	-5.1333	2.85e-07
Amygdala	ARL17A	17	46579681	46579682	0.2234	rs199536	4.19	rs199439	0.120419	5.47	-4.1064	131	18	enet	0.18	4.1e-07	-4.9755	6.51e-07
Amygdala	NAGA	22	42070841	42070842	0.236	rs129857	-5.53	rs5751204	0.193594	-5.15	-4.7903	320	1	top1	0.19	1.1e-07	4.7903	1.67e-06
Amygdala	SMDT1	22	42079690	42079691	0.282	rs129857	-5.53	rs5751204	0.281959	-6.11	-4.7903	320	1	top1	0.28	5.8e-11	4.7903	1.67e-06
Amygdala	CYP2D7	22	42144576	42144577	0.32	rs129857	-5.53	rs5758566	0.225856	-5.89	-4.8197	334	1	top1	0.23	7.6e-09	4.8197	1.44e-06
Amygdala	SNX19	11	130916508	130916509	0.573	rs10791097	4.92	rs3751039	0.357991	-6.81	-4.0541	618	7	lasso	0.41	1.3e-16	4.9608	7.02e-07
Amygdala	DPYD	1	97921048	97921049	0.386	rs1782810	-7.22	rs12143154	-0.00717	3.27	-0.6875	384	384	susie	0.0092	0.14	6.29898	3e-10
Amygdala	GOLGA2P7	15	84230135	84230136	0.2206	rs4643294	-6.52	rs950169	0.13931	-4.88	-5.8438	193	193	susie	0.16	2.1e-06	6.55753	5.47e-11
Amygdala	GOLGA2P10	15	82513949	82513950	0.3723	rs11631963	4.98	rs8043401	0.07029	4.6	4.8167	280	280	susie	0.16	1.4e-06	6.76288	1.35e-11
Anterior cingulate cortex BA24	PCCB	3	136250305	136250306	0.1609	rs7432375	7.55	rs696081	0.102284	-4.45	7.1833	261	1	top1	0.1	4.7e-05	-7.1833	6.8e-13
Anterior cingulate cortex BA24	CYP7B1	8	64798760	64798761	0.1017	rs298185	-6.05	rs2280870	0.004534	-3.57	2.7927	326	326	susie	0.033	0.016	-6.1754	6.6e-10
Anterior cingulate cortex BA24	ASPHD1	16	29900374	29900375	0.1363	rs3814881	-6.76	rs12716974	0.00474	3.48	-5.6379	164	164	susie	0.042	0.0075	-5.8816	4.06e-09
Anterior cingulate cortex BA24	MRM2	7	2242197	2242198	0.4126	rs6461049	8.46	rs3757440	0.202846	-5.56	5.7167	410	1	top1	0.2	6.3e-09	-5.71667	1.09e-08
Anterior cingulate cortex BA24	NPIPB12	16	29505998	29505999	0.0865	rs3814881	-6.76	rs8048560	-0.00668	3.1	-1.8684	162	162	susie	0.042	0.0073	-5.6945	1.24e-08
Anterior cingulate cortex BA24	ZSCAN29	15	43371024	43371025	0.11	rs529611	-4.86	rs1058298	0.035133	3.67	-4.3125	235	235	susie	0.061	0.0015	-5.6478	1.62e-08
Anterior cingulate cortex BA24	ITIH4	3	52830738	52830739	0.4957	rs2577831	-8.24	rs6445538	0.374991	7.66	-6	358	5	lasso	0.38	9.7e-17	-5.644	1.66e-08
Anterior cingulate cortex BA24	None	17	46267036	46267037	0.2467	rs4277389	-4.47	rs199439	0.322746	7.07	-4.10638	57	57	susie	0.34	4.8e-15	-5.50089	3.78e-08
Anterior cingulate cortex BA24	VPS29	12	110501558	110501559	0.1068	rs28555214	5.94	rs1502337	0.023903	3.82	-4.80328	207	207	susie	0.026	0.029	-5.2555	1.48e-07
Anterior cingulate cortex BA24	TYW5	2	199948471	199948472	0.1991	rs281771	7.19	rs166849	0.03508	-4.01	2.94667	328	14	enet	0.062	0.0014	-5.15465	2.54e-07
Anterior cingulate cortex BA24	MINDY2-DT	15	58770973	58770974	0.249	rs11854073	5.03	rs12595482	0.124695	4.47	-3.6538	488	3	lasso	0.13	5.4e-06	-5.1305	2.89e-07
Anterior cingulate cortex BA24	TBX6	16	30091886	30091887	0.1331	rs3814881	-6.76	rs11865086	0.00686	3.64	-1.5344	200	200	susie	0.029	0.023	-5.0546	4.31e-07
Anterior cingulate cortex BA24	CRABP1	15	78343498	78343499	0.212	rs8042059	6.11	rs2656073	0.003632	3.81	-5.2	378	20	enet	0.064	0.0011	-5.0501	4.42e-07
Anterior cingulate cortex BA24	SLC9C2	1	173602770	173602771	0.2939	rs6695327	4.93	rs12561796	0.0727	5.39	-4.7727	283	6	lasso	0.08	0.00029	-5.03423	4.8e-07
Anterior cingulate cortex BA24	THOC7	3	63863902	63863903	0.3138	rs704367	-5.24	rs832187	0.177668	5.5	-5	574	1	top1	0.18	6.3e-08	-5	5.73e-07
Anterior cingulate cortex BA24	ARL17A	17	46579681	46579682	0.3269	rs199536	4.19	rs199439	0.176865	6.68	-4.10638	132	14	enet	0.2	7.7e-09	-4.99084	6.01e-07
Anterior cingulate cortex BA24	PRR12	19	49591642	49591643	0.3072	rs2304204	-6.32	rs7251877	0.106616	4.28	-4.9595	351	1	top1	0.11	3.2e-05	-4.9595	7.07e-07
Anterior cingulate cortex BA24	None	17	46260605	46260606	0.4741	rs4277389	-4.47	rs169201	0.580351	9.23	-4.05319	57	12	enet	0.58	1.8e-29	-4.93436	8.04e-07
Anterior cingulate cortex BA24	LRRC37A	17	46292732	46292733	0.8174	rs4277389	-4.47	rs17698176	0.254518	6.24	-1	70	22	enet	0.62	9.7e-33	-4.92221	8.56e-07
Anterior cingulate cortex BA24	ACE	17	63477060	63477061	0.1207	rs4459609	-5.64	rs4459609	0.052083	3.98	-5.64062	255	255	susie	0.06	0.0017	-4.84025	1.3e-06
Anterior cingulate cortex BA24	None	15	43684338	43684339	0.588	rs529611	-4.86	rs17795279	0.154209	-6.08	-3.4978	227	11	lasso	0.2	1e-08	4.875	1.09e-06
Anterior cingulate cortex BA24	RERE	1	8817642	8817643	0.2514	rs172531	5.45	rs3765971	0.097271	4.87	4.7581	364	364	susie	0.12	8.9e-06	4.91031	9.09e-07
Anterior cingulate cortex BA24	None	10	102914584	102914585	0.1295	rs4147157	-8.65	rs3781287	-0.00367	3.08	6.0169	338	338	susie	0.054	0.0027	4.983	6.26e-07
Anterior cingulate cortex BA24	PCDHA2	5	140794851	140794852	0.0902	rs4451093	5.29	rs991918	0.01766	3.71	5.2759	332	332	susie	0.047	0.0047	5.0159	5.28e-07
Anterior cingulate cortex BA24	None	22	42139926	42139927	0.16	rs129857	-5.53	rs134874	0.0302	-4.09	-4.0746	336	11	enet	0.085	0.0002	5.05124	4.39e-07
Anterior cingulate cortex BA24	PCDHA10	5	140855882	140855883	0.1751	rs4451093	5.29	rs251370	0.126867	5.43	4.9655	347	20	enet	0.14	2e-06	5.0553	4.3e-07
Anterior cingulate cortex BA24	GOLGA2P10	15	82513949	82513950	0.357	rs11631963	4.98	rs3850610	0.040873	-4.67	-3.0115	280	280	susie	0.075	0.00046	5.4633	4.67e-08
Anterior cingulate cortex BA24	TAOK2	16	29973640	29973641	0.113	rs3814881	-6.76	rs4787491	0.05679	-3.87	-5.5862	174	1	top1	0.057	0.0021	5.5862	2.32e-08
Anterior cingulate cortex BA24	NAGA	22	42070841	42070842	0.29	rs129857	-5.53	rs6002609	0.228	-6.1	-4.6066	321	7	lasso	0.26	2.1e-11	5.67997	1.35e-08
Anterior cingulate cortex BA24	GOLGA2P7	15	84230135	84230136	0.369	rs4643294	-6.52	rs4842939	0.221683	-6.15	-5.7619	193	42	enet	0.29	9.4e-13	5.6811	1.34e-08
Anterior cingulate cortex BA24	L3MBTL2	22	41205204	41205205	0.18	rs5758264	4.97	rs9611505	0.0319	4.34	4.5873	254	15	enet	0.11	3.7e-05	5.92655	3.09e-09
Anterior cingulate cortex BA24	CYP2D7	22	42144576	42144577	0.271	rs129857	-5.53	rs133368	0.106	-5.94	-4.7213	335	20	enet	0.25	6e-11	5.94077	2.84e-09
Anterior cingulate cortex BA24	INO80E	16	29995293	29995294	0.1405	rs3814881	-6.76	rs11150576	0.05924	-3.76	-6.0476	182	1	top1	0.059	0.0017	6.0476	1.47e-09
Anterior cingulate cortex BA24	TSSK6	19	19515684	19515685	0.1824	rs2905424	6.32	rs8102502	0.017463	3.37	4.2935	319	319	susie	0.027	0.027	6.4182	1.38e-10
Anterior cingulate cortex BA24	GLYCTK	3	52287088	52287089	0.1802	rs2577831	-8.24	rs353547	0.023117	-4.57	-6.2712	296	5	lasso	0.077	0.00039	7.123	1.06e-12
Anterior cingulate cortex BA24	GNL3	3	52681155	52681156	0.1714	rs2577831	-8.24	rs1108842	0.076887	-4.42	-8.1724	343	1	top1	0.077	0.0004	8.1724	3.02e-16
Breast Mammary Tissue	ARL6IP4	12	122981649	122981650	0.0505	rs1609520	8.52	rs7305511	0.021784	-4.02	8.1803	295	295	susie	0.024	0.0011	-8.1733	3e-16
Breast Mammary Tissue	MARCKSL1P1	10	103175553	103175554	0.1155	rs4147157	-8.65	rs11191580	0.088114	6.27	-7.859	344	1	top1	0.088	1e-09	-7.85897	3.87e-15
Breast Mammary Tissue	CSPG4P12	15	85191437	85191438	0.2545	rs17599989	-6.6	rs11637142	0.153649	8.26	-6.4531	490	490	susie	0.16	3.8e-17	-6.47594	9.42e-11
Breast Mammary Tissue	SPATA2L	16	89701704	89701705	0.1782	rs154665	4.61	rs460879	0.0545	6.01	-3.9688	390	390	susie	0.079	7.9e-09	-6.3626	1.98e-10
Breast Mammary Tissue	IFT81	12	110124334	110124335	0.0783	rs28555214	5.94	rs28555214	0.033448	-4.87	5.9375	234	7	enet	0.051	3.4e-06	-6.2786	3.42e-10
Breast Mammary Tissue	PPP2R5CP	3	52373651	52373652	0.0809	rs2577831	-8.24	rs353547	0.0333	4.72	-6.27119	320	1	top1	0.033	0.00015	-6.27119	3.58e-10
Breast Mammary Tissue	ITIH4	3	52830738	52830739	0.4346	rs2577831	-8.24	rs2276817	0.297	10.87	-6.18462	358	7	lasso	0.3	2.1e-32	-6.09078	1.12e-09
Breast Mammary Tissue	MRM2	7	2242197	2242198	0.2183	rs6461049	8.46	rs7787274	0.0384	-5.67	5.7833	399	399	susie	0.049	4.8e-06	-6.03029	1.64e-09
Breast Mammary Tissue	MDK	11	46380755	46380756	0.0574	rs12574259	6.44	rs12574668	0.00124	-4.37	5.9714	222	222	susie	0.011	0.019	-6	1.97e-09
Breast Mammary Tissue	STRC	15	43618799	43618800	0.3386	rs524908	-4.7	rs17795279	0.094129	6.75	-3.1889	180	7	lasso	0.11	2e-11	-5.94704	2.73e-09
Breast Mammary Tissue	None	22	42278187	42278188	0.0584	rs129857	-5.53	rs1548304	0.002481	3.66	-1.5	369	369	susie	0.0079	0.042	-5.78227	7.37e-09
Breast Mammary Tissue	PPP1R13B	14	103847589	103847590	0.073	rs2295146	6.02	rs2887282	0.042119	-5.44	5.8475	307	307	susie	0.065	1.8e-07	-5.76088	8.37e-09
Breast Mammary Tissue	SBNO1-AS1	12	123363867	123363868	0.3438	rs1609520	8.52	rs2280424	0.056171	-6.04	6.6744	315	48	enet	0.13	1.2e-13	-5.7284	1.01e-08
Breast Mammary Tissue	FOXN2	2	48314636	48314637	0.3918	rs10153773	-4.385	rs10153773	0.203	6.68	-4.38462	302	14	enet	0.23	3.9e-24	-5.68694	1.29e-08
Breast Mammary Tissue	IMMP2L	7	111562516	111562517	0.1024	rs38752	5.45	rs38752	0.0297	-4.93	5.4487	286	286	susie	0.032	0.00018	-5.50056	3.79e-08
Breast Mammary Tissue	KMT5A	12	123383772	123383773	0.127	rs1609520	8.52	rs28533432	0.007631	-4.89	6.0656	317	6	enet	0.039	4.7e-05	-5.4652	4.63e-08
Breast Mammary Tissue	TLCD3B	16	30052977	30052978	0.1165	rs3814881	-6.76	rs12921753	0.0279	4.26	-5.4286	194	1	top1	0.028	0.00049	-5.4286	5.68e-08
Breast Mammary Tissue	CISD2	4	102868977	102868978	0.0674	rs7676765	-5.52	rs223482	0.0917	-6.31	5.3103	301	1	top1	0.092	4.6e-10	-5.31034	1.09e-07
Breast Mammary Tissue	None	9	22767174	22767175	0.4408	rs505061	4.76	rs505061	0.374745	-12.23	4.7568	414	414	susie	0.44	4.2e-51	-5.2912	1.22e-07
Breast Mammary Tissue	UBE2D3	4	102868895	102868896	0.0675	rs7676765	-5.52	rs223418	0.0471	4.97	-5.1552	301	301	susie	0.051	3.5e-06	-5.22951	1.7e-07
Breast Mammary Tissue	PCCB	3	136250305	136250306	0.0923	rs7432375	7.55	rs1145106	0.0625	-5.43	5.1875	261	1	top1	0.063	2.8e-07	-5.1875	2.13e-07
Breast Mammary Tissue	IGSF9B	11	133956984	133956985	0.1484	rs893949	5.55	rs558709	0.105482	7.09	-5.04	505	3	lasso	0.12	1e-12	-5.1028	3.35e-07
Breast Mammary Tissue	None	15	84389728	84389729	0.129	rs17599989	-6.6	rs11633606	0.08669	5.97	-2.7344	233	11	enet	0.11	1.3e-11	-4.9845	6.21e-07
Breast Mammary Tissue	MAPK8IP1P1	17	46243605	46243606	0.2503	rs4277389	-4.47	rs199457	0.467292	13.84	-4.0957	52	24	enet	0.48	3.9e-58	-4.92215	8.56e-07
Breast Mammary Tissue	PRR12	19	49591642	49591643	0.2764	rs2304204	-6.32	rs11083979	0.212	9.22	-4.8784	347	1	top1	0.21	1.9e-22	-4.87838	1.07e-06
Breast Mammary Tissue	LRRC37A	17	46292732	46292733	0.6562	rs4277389	-4.47	rs8072451	0.15969	8.21	-4.4565	71	25	enet	0.41	5.4e-47	-4.87816	1.07e-06
Breast Mammary Tissue	TRAF3IP2-AS1	6	111483510	111483511	0.0603	rs6568685	4.3	rs910682	0.00527	-3.26	1.6163	407	407	susie	0.016	0.0067	-4.85486	1.2e-06
Breast Mammary Tissue	VPS29	12	110501558	110501559	0.1044	rs28555214	5.94	rs4766500	0.068154	5.44	-4.8033	207	1	top1	0.068	8.1e-08	-4.8033	1.56e-06
Breast Mammary Tissue	VPS8	3	184812142	184812143	0.3427	rs16859583	-3.15	rs16859583	0.129	7.99	-3.15385	413	27	enet	0.24	1.4e-25	-4.79768	1.61e-06
Breast Mammary Tissue	None	14	103696352	103696353	0.2548	rs2295146	6.02	rs12884809	0.217255	9.41	5.05	326	6	lasso	0.22	1.6e-23	4.79144	1.66e-06
Breast Mammary Tissue	HMOX2	16	4475923	4475924	0.2123	rs4786490	4.92	rs6500606	0.134	7.38	4.8033	411	1	top1	0.13	2.9e-14	4.8033	1.56e-06
Breast Mammary Tissue	None	11	130870246	130870247	0.2341	rs10791097	4.92	rs3751039	0.16744	-8.23	-4.0541	615	17	enet	0.2	9.3e-21	4.8529	1.22e-06
Breast Mammary Tissue	GOLGA2P7	15	84230135	84230136	0.2637	rs4643294	-6.52	rs11635505	0.052378	-6.34	-6.0317	193	38	enet	0.11	3e-12	4.89604	9.78e-07
Breast Mammary Tissue	DNAH10OS	12	123934983	123934984	0.1356	rs7975482	4.57	rs4930726	0.112507	7.19	4.4521	400	5	lasso	0.11	3.9e-12	4.9066	9.27e-07
Breast Mammary Tissue	TM6SF2	19	19273390	19273391	0.0976	rs2905424	6.32	rs2074303	0.0691	5.51	4.9403	314	1	top1	0.069	6.6e-08	4.9403	7.8e-07
Breast Mammary Tissue	MRPS30	5	44808924	44808925	0.0953	rs9292918	6.7	rs7720787	0.0285	-5.26	-3.9688	206	11	enet	0.054	1.6e-06	4.98418	6.22e-07
Breast Mammary Tissue	OGFOD2	12	122974682	122974683	0.0309	rs1609520	8.52	rs496911	0.003776	3.64	-0.4615	296	4	enet	0.021	0.0024	5.0011	5.7e-07
Breast Mammary Tissue	ACTR5	20	38748441	38748442	0.1185	rs4812319	-6.17	rs2077109	0.096867	-6.76	-4.9077	404	404	susie	0.099	8.9e-11	5.02301	5.09e-07
Breast Mammary Tissue	NUP210L	1	154155115	154155116	0.0378	rs3748848	4.77	rs4845357	-0.00248	3.42	4.75362	311	311	susie	-0.0024	0.84	5.04752	4.48e-07
Breast Mammary Tissue	KLC1	14	103561895	103561896	0.0649	rs2295146	6.02	rs12884809	0.05262	4.79	5.05	333	1	top1	0.053	2.4e-06	5.05	4.42e-07
Breast Mammary Tissue	PIGO	9	35096600	35096601	0.1286	rs4879846	3.49	rs595429	0.063016	5.62	3.2969	327	13	enet	0.087	1.4e-09	5.0556	4.29e-07
Breast Mammary Tissue	GATAD2A	19	19385825	19385826	0.0418	rs2905424	6.32	rs769267	-0.000158	3.55	4.8167	304	304	susie	0.0063	0.062	5.12741	2.94e-07
Breast Mammary Tissue	None	14	103695050	103695051	0.053	rs2295146	6.02	rs2403197	0.042065	4.91	5.0161	324	324	susie	0.048	6.8e-06	5.18651	2.14e-07
Breast Mammary Tissue	PCDHA4	5	140806928	140806929	0.0493	rs4451093	5.29	rs10066278	0.0254	4.64	5.2586	340	340	susie	0.038	5.3e-05	5.20384	1.95e-07
Breast Mammary Tissue	RERE	1	8817642	8817643	0.1336	rs172531	5.45	rs1763839	0.108	6.93	4.87097	364	13	enet	0.11	3.4e-12	5.26789	1.38e-07
Breast Mammary Tissue	HAPLN4	19	19262795	19262796	0.0709	rs2905424	6.32	rs4808200	0.0694	5.98	5.2333	310	310	susie	0.082	4.3e-09	5.27965	1.29e-07
Breast Mammary Tissue	UBE2D3-AS1	4	102828159	102828160	0.028	rs7676765	-5.52	rs4698874	-0.000775	-3.63	-5.3793	296	296	susie	0.0084	0.038	5.31073	1.09e-07
Breast Mammary Tissue	ZFYVE21	14	103715729	103715730	0.0581	rs2295146	6.02	rs1955660	0.001346	-3.86	-4.0345	325	325	susie	0.0093	0.03	5.47254	4.44e-08
Breast Mammary Tissue	ZSCAN29	15	43371024	43371025	0.1417	rs11070410	-4.69	rs12899865	0.090108	-7.24	-3.6632	198	10	lasso	0.15	7.5e-16	5.47487	4.38e-08
Breast Mammary Tissue	SFXN2	10	102714537	102714538	0.1662	rs4147157	-8.65	rs2902548	0.095982	6.33	5.3067	354	354	susie	0.12	9.3e-13	5.50814	3.63e-08
Breast Mammary Tissue	PCDHB18P	5	141234332	141234333	0.099	rs4451093	5.29	rs17096945	0.00152	-3.69	-1.7921	427	427	susie	0.0072	0.05	5.5189	3.41e-08
Breast Mammary Tissue	WDR73	15	84654342	84654343	0.1014	rs17599989	-6.6	rs7237	0.109036	-6.67	-5.7656	327	1	top1	0.11	9.5e-12	5.76562	8.14e-09
Breast Mammary Tissue	NAGA	22	42070841	42070842	0.2748	rs129857	-5.53	rs5758589	0.135008	8.89	4.4462	321	18	enet	0.2	2.2e-21	5.88735	3.92e-09
Breast Mammary Tissue	XRCC3	14	103715503	103715504	0.1833	rs2295146	6.02	rs12884809	0.106853	7.76	5.05	325	9	enet	0.12	4.4e-13	5.93757	2.89e-09
Breast Mammary Tissue	ZCCHC8	12	122501072	122501073	0.0617	rs7135296	8.1	rs2062488	0.008416	-3.47	-3.2632	313	313	susie	0.0085	0.037	5.9882	2.12e-09
Breast Mammary Tissue	PPM1M	3	52245792	52245793	0.1175	rs2577831	-8.24	rs7618915	0.092	-6.26	-6.09231	281	1	top1	0.092	4.3e-10	6.09231	1.11e-09
Breast Mammary Tissue	INO80E	16	29995293	29995294	0.2358	rs3814881	-6.76	rs3814880	0.253	-10.1	-6.1067	179	1	top1	0.25	5.5e-27	6.1067	1.02e-09
Breast Mammary Tissue	NMB	15	84658562	84658563	0.1073	rs17599989	-6.6	rs11634320	0.061053	-5.35	-6	329	329	susie	0.064	2e-07	6.20944	5.32e-10
Breast Mammary Tissue	RERE-AS1	1	8424644	8424645	0.091	rs172531	5.45	rs301819	0.0302	-5.26	-3.86441	295	295	susie	0.05	4.4e-06	6.21062	5.28e-10
Breast Mammary Tissue	GLYCTK-AS1	3	52299023	52299024	0.0436	rs2577831	-8.24	rs13083798	-0.00235	-3.37	-7.96552	302	302	susie	0.0036	0.12	6.24914	4.13e-10
Breast Mammary Tissue	FES	15	90883694	90883695	0.1185	rs4702	7.77	rs1894400	0.033703	-4.94	-6.0323	452	452	susie	0.041	3e-05	6.54486	5.96e-11
Breast Mammary Tissue	KCTD18	2	200519783	200519784	0.1157	rs17592552	-7.163	rs3754796	0.0409	-4.29	-6.54651	468	1	top1	0.041	3e-05	6.54651	5.89e-11
Breast Mammary Tissue	ST13	22	40857021	40857022	0.0422	rs5758264	4.97	rs5758150	0.005563	3.92	4.2857	262	262	susie	0.015	0.0084	6.63495	3.25e-11
Breast Mammary Tissue	None	17	19143688	19143689	0.3006	rs12602286	4.68	rs12602286	0.092398	7.08	4.6849	201	17	enet	0.16	2.5e-17	6.844	7.7e-12
Breast Mammary Tissue	NT5DC2	3	52535053	52535054	0.1559	rs2577831	-8.24	rs1010554	0.0911	-6.47	-6.98387	327	327	susie	0.094	2.9e-10	7.10972	1.16e-12
Breast Mammary Tissue	GNL3	3	52681155	52681156	0.0994	rs2577831	-8.24	rs11130317	0.0595	-5.68	-7.16949	343	1	top1	0.06	5.3e-07	7.16949	7.53e-13
Breast Mammary Tissue	NEK4	3	52770948	52770949	0.2076	rs2577831	-8.24	rs2590838	0.0896	-7.22	-8.05172	357	1	top1	0.09	7.4e-10	8.05172	8.16e-16
Caudate basal ganglia	VPS9D1	16	89720983	89720984	0.1734	rs154665	4.61	rs1110331	0.0539	-5.01	3.62687	379	20	enet	0.14	4.4e-08	-8.84083	9.5e-19
Caudate basal ganglia	STAG1-DT	3	136752629	136752630	0.2029	rs7432375	7.55	rs10935182	0.186951	-6.29	7.3559	322	1	top1	0.19	1.8e-10	-7.35593	1.9e-13
Caudate basal ganglia	PCCB	3	136250305	136250306	0.227	rs7432375	7.55	rs696081	0.138171	-5.61	7.1833	261	1	top1	0.14	5.7e-08	-7.18333	6.8e-13
Caudate basal ganglia	CNNM2	10	102918292	102918293	0.1737	rs4147157	-8.65	rs1046778	0.060146	3.8	-7.0645	340	11	lasso	0.078	5e-05	-7.13538	9.65e-13
Caudate basal ganglia	CDK2AP1	12	123272333	123272334	0.0716	rs1609520	8.52	rs10773000	0.0787	-4.17	6.48333	313	1	top1	0.079	4.4e-05	-6.48333	8.97e-11
Caudate basal ganglia	SBNO1-AS1	12	123363867	123363868	0.2324	rs1609520	8.52	rs2280424	0.119	-5.6	6.67442	310	310	susie	0.14	2.8e-08	-6.35845	2.04e-10
Caudate basal ganglia	KMT5A	12	123383772	123383773	0.1268	rs1609520	8.52	rs10773000	0.0819	-4.75	6.48333	312	4	lasso	0.093	9.2e-06	-6.11844	9.45e-10
Caudate basal ganglia	URAHP	16	90047772	90047773	0.2256	rs154665	4.61	rs885479	0.0129	-3.61	2.52	237	237	susie	0.016	0.045	-6.11392	9.72e-10
Caudate basal ganglia	MRM2	7	2242197	2242198	0.2667	rs6461049	8.46	rs3757440	0.232391	-7.08	5.7167	410	1	top1	0.23	6.7e-13	-5.71667	1.09e-08
Caudate basal ganglia	LINC00933	15	84570923	84570924	0.1411	rs17599989	-6.6	rs12910334	0.107428	4.89	-5.6984	311	1	top1	0.11	1.8e-06	-5.69841	1.21e-08
Caudate basal ganglia	GOLGA6L9	15	82430019	82430020	0.2309	rs11631963	4.98	rs17507216	0.125503	6.04	-3.0227	299	9	enet	0.19	9.1e-11	-5.67351	1.4e-08
Caudate basal ganglia	ACP2	11	47248905	47248906	0.2456	rs7102325	5.13	rs11039014	-0.000456	3.05	-1.6944	278	22	enet	0.07	0.00011	-5.6272	1.83e-08
Caudate basal ganglia	LRRC37A2	17	46511510	46511511	0.6578	rs199536	4.19	rs169201	0.483648	10.42	-4.0532	126	14	enet	0.61	5.3e-41	-5.54947	2.87e-08
Caudate basal ganglia	VPS29	12	110501558	110501559	0.1191	rs28555214	5.94	rs7976889	0.049	4.27	-4.85246	208	5	lasso	0.067	0.00016	-5.41517	6.12e-08
Caudate basal ganglia	STRC	15	43618799	43618800	0.4494	rs529611	-4.86	rs2927071	0.215543	7.34	-2.9395	221	15	enet	0.26	2.9e-14	-5.37055	7.85e-08
Caudate basal ganglia	FOXN2	2	48314636	48314637	0.5027	rs10153773	-4.385	rs10153773	0.333	4.87	-4.38462	302	302	susie	0.34	3.4e-19	-5.29639	1.18e-07
Caudate basal ganglia	MAU2	19	19320844	19320845	0.1063	rs2905424	6.32	rs2301785	0.00454	-3.59	1.216	321	321	susie	0.0082	0.11	-5.2177	1.81e-07
Caudate basal ganglia	ZSCAN29	15	43371024	43371025	0.1171	rs529611	-4.86	rs12912505	0.019241	4.42	-3.6947	235	14	enet	0.079	4.1e-05	-5.09836	3.43e-07
Caudate basal ganglia	LRRC37A	17	46292732	46292733	0.8656	rs4277389	-4.47	rs183211	0.095985	-6.68	4.0972	71	21	enet	0.55	2.3e-35	-4.99135	6e-07
Caudate basal ganglia	LRRC37A15P	4	102730720	102730721	0.1177	rs7676765	-5.52	rs223413	0.023339	-4.3	3.6866	321	321	susie	0.042	0.0024	-4.92779	8.32e-07
Caudate basal ganglia	YPEL3	16	30096243	30096244	0.0963	rs3814881	-6.76	rs7205802	0.0403	4.46	-4.14062	200	200	susie	0.062	0.00028	-4.88273	1.05e-06
Caudate basal ganglia	NUP50	22	45163840	45163841	0.3376	rs6007500	-4.23	rs132851	0.175	-6.83	2.75	638	10	enet	0.19	8.9e-11	-4.8513	1.23e-06
Caudate basal ganglia	SLC9C2	1	173602770	173602771	0.3059	rs6695327	4.93	rs12561796	0.116824	6.12	-4.7727	284	284	susie	0.14	3.1e-08	-4.7801	1.75e-06
Caudate basal ganglia	ZFYVE21	14	103715729	103715730	0.1306	rs2295146	6.02	rs1465163	0.00929	3.68	0.65	327	327	susie	0.031	0.0082	-4.7688	1.85e-06
Caudate basal ganglia	HAPLN4	19	19262795	19262796	0.1264	rs2905424	6.32	rs3787041	0.027	4.14	2.67568	310	6	enet	0.05	0.00099	4.84973	1.24e-06
Caudate basal ganglia	SNX19	11	130916508	130916509	0.5916	rs10791097	4.92	rs3751039	0.372	-8.61	-4.0541	619	33	enet	0.39	9.2e-23	4.8534	1.21e-06
Caudate basal ganglia	CDHR18P	3	63827444	63827445	0.2001	rs704367	-5.24	rs7615475	0.003303	-3.86	-5.05	564	564	susie	0.042	0.0023	4.87507	1.09e-06
Caudate basal ganglia	RERE	1	8817642	8817643	0.2147	rs172531	5.45	rs894875	0.178873	6.34	5.0323	365	365	susie	0.19	1.8e-10	4.9202	8.65e-07
Caudate basal ganglia	PCDHA10	5	140855882	140855883	0.1235	rs4451093	5.29	rs10223116	0.116	5.33	5.2931	347	347	susie	0.12	6.4e-07	5.0867	3.64e-07
Caudate basal ganglia	CEBPZ	2	37231629	37231630	0.3634	rs1158218	-5.102	rs1158218	0.171	-6.42	-5.10169	458	1	top1	0.17	1.3e-09	5.10169	3.37e-07
Caudate basal ganglia	INO80E	16	29995293	29995294	0.1469	rs3814881	-6.76	rs4788204	0.0793	-5.15	-6.59322	182	2	lasso	0.13	1.6e-07	5.13518	2.82e-07
Caudate basal ganglia	LINC01470	5	153223542	153223543	0.1744	rs10515678	-5.45	rs12659802	0.109	-5.27	-4.3333	394	394	susie	0.13	1.1e-07	5.1475	2.64e-07
Caudate basal ganglia	NAGA	22	42070841	42070842	0.352	rs129857	-5.53	rs133382	0.199	-6.79	-4.6721	321	29	enet	0.24	3.1e-13	5.2078	1.91e-07
Caudate basal ganglia	ATOSA	15	52709816	52709817	0.1606	rs1693523	4.27	rs12915981	0.012256	4.53	3.2987	472	9	enet	0.042	0.0025	5.21422	1.85e-07
Caudate basal ganglia	CREB3L4	1	153967712	153967713	0.13	rs3748848	4.77	rs12142733	0.028716	-4.47	-4.1944	321	321	susie	0.038	0.0037	5.3277	9.95e-08
Caudate basal ganglia	CUL9	6	43182174	43182175	0.4879	rs6938026	-5.73	rs1051709	0.207967	-7.04	-4.2143	343	8	lasso	0.25	9e-14	5.4171	6.06e-08
Caudate basal ganglia	GALNT10	5	154190729	154190730	0.2153	rs6580048	5.86	rs6860445	-0.00497	3.71	2.5211	470	470	susie	0.035	0.0054	5.5304	3.19e-08
Caudate basal ganglia	PCDHB17P	5	141155995	141155996	0.2014	rs4451093	5.29	rs778596	0.00323	3.78	4.3548	406	406	susie	0.026	0.014	5.5538	2.8e-08
Caudate basal ganglia	AS3MT	10	102869515	102869516	0.3998	rs4147157	-8.65	rs7085104	0.160558	6.24	6.2833	339	22	enet	0.19	1e-10	5.65207	1.59e-08
Caudate basal ganglia	SF3B1	2	197435090	197435091	0.0574	rs4685	5.709	rs700642	0.0216	-3.98	-5.18033	307	307	susie	0.057	0.00045	5.72952	1.01e-08
Caudate basal ganglia	WBP2NL	22	41998724	41998725	0.2267	rs129857	-5.53	rs129857	0.0815	-5.38	-5.527	334	334	susie	0.09	1.2e-05	5.8392	5.25e-09
Caudate basal ganglia	PPP1R13B	14	103847589	103847590	0.1932	rs2295146	6.02	rs722637	0.0896	4.94	5.95	308	1	top1	0.09	1.3e-05	5.95	2.68e-09
Caudate basal ganglia	GOLGA2P7	15	84230135	84230136	0.4129	rs4643294	-6.52	rs4842939	0.230519	-6.73	-5.7619	193	13	enet	0.25	1.1e-13	6.00669	1.89e-09
Caudate basal ganglia	MAPK3	16	30123505	30123506	0.1004	rs3814881	-6.76	rs12716974	0.00598	-3.87	-5.63793	202	202	susie	0.038	0.0038	6.17874	6.46e-10
Caudate basal ganglia	NMB	15	84658562	84658563	0.1506	rs17599989	-6.6	rs1051168	0.140516	-5.62	-6.4688	329	329	susie	0.15	2.5e-08	6.31643	2.68e-10
Caudate basal ganglia	WDR73	15	84654342	84654343	0.0929	rs17599989	-6.6	rs11634320	0.036663	-4.18	-6	327	5	lasso	0.044	0.002	6.40618	1.49e-10
Caudate basal ganglia	None	16	29921904	29921905	0.0891	rs3814881	-6.76	rs7202714	0.0227	-3.92	-3.88235	165	165	susie	0.033	0.0061	6.49306	8.41e-11
Caudate basal ganglia	GNL3	3	52681155	52681156	0.1199	rs2577831	-8.24	rs10510760	0.032061	-4.19	-6.7231	343	343	susie	0.044	0.0019	7.35203	1.95e-13
Cerebellar Hemisphere	SPIRE2	16	89818178	89818179	0.4623	rs154665	4.61	rs3743859	0.207	-6.46	4.36	339	339	susie	0.32	1.4e-16	-12.494	8.05e-36
Cerebellar Hemisphere	ARL3	10	102714406	102714407	0.2426	rs4147157	-8.65	rs10786706	0.069402	-4.17	4.9492	354	354	susie	0.098	1.5e-05	-7.94099	2.01e-15
Cerebellar Hemisphere	PITPNM2	12	123150014	123150015	0.2112	rs1609520	8.52	rs28533432	0.120686	-5.66	6.0656	293	19	enet	0.16	3.4e-08	-6.30267	2.93e-10
Cerebellar Hemisphere	AGO1	1	35869807	35869808	0.134	rs538638	4.84	rs274732	0.0186	3.97	-3.7407	227	227	susie	0.054	0.0011	-6.18647	6.15e-10
Cerebellar Hemisphere	PCCB	3	136250305	136250306	0.1979	rs7432375	7.55	rs1711171	0.049809	-4.41	5.30769	261	261	susie	0.06	0.00064	-6.03003	1.64e-09
Cerebellar Hemisphere	SBNO1-AS1	12	123363867	123363868	0.3151	rs1609520	8.52	rs2280424	0.035575	-4.2	6.6744	309	309	susie	0.11	6.4e-06	-5.9621	2.49e-09
Cerebellar Hemisphere	None	15	84389728	84389729	0.3007	rs17599989	-6.6	rs950169	0.0155	4.37	-5.8438	233	233	susie	0.053	0.0012	-5.82595	5.68e-09
Cerebellar Hemisphere	MRM2	7	2242197	2242198	0.5254	rs6461049	8.46	rs7787274	0.315955	-7.56	5.7833	410	1	top1	0.32	3.5e-16	-5.78333	7.32e-09
Cerebellar Hemisphere	GPM6A-DT	4	175790306	175790307	0.453	rs41533650	6.3	rs7673823	0.20869	-6.18	5.7692	335	1	top1	0.21	1.3e-10	-5.7692	7.96e-09
Cerebellar Hemisphere	LRRC37A	17	46292732	46292733	0.7596	rs4277389	-4.47	rs8072451	0.469631	9.07	-4.4565	71	23	enet	0.56	6.5e-33	-5.72435	1.04e-08
Cerebellar Hemisphere	SFMBT1	3	53046067	53046068	0.16	rs2577831	-8.24	rs9870898	0.054645	4.53	-5.10769	344	344	susie	0.067	0.00033	-5.67883	1.36e-08
Cerebellar Hemisphere	None	4	102751400	102751401	0.124	rs7676765	-5.52	rs3886723	0.09417	4.47	-5.3621	321	1	top1	0.094	2.1e-05	-5.3621	8.23e-08
Cerebellar Hemisphere	VPS9D1	16	89720983	89720984	0.2089	rs154665	4.61	rs4493039	0.0666	-4.12	2.4712	382	11	enet	0.12	2.1e-06	-5.34256	9.16e-08
Cerebellar Hemisphere	PCDHA2	5	140794851	140794852	0.0576	rs4451093	5.293	rs2530226	0.037459	-3.76	2.3009	332	332	susie	0.048	0.0021	-5.32297	1.02e-07
Cerebellar Hemisphere	CISD2	4	102868977	102868978	0.226	rs7676765	-5.52	rs223482	0.18732	-5.83	5.3103	301	1	top1	0.19	1.3e-09	-5.3103	1.09e-07
Cerebellar Hemisphere	YPEL3	16	30096243	30096244	0.4349	rs3814881	-6.76	rs11150584	0.357	8.01	-5.1273	200	1	top1	0.36	1.5e-18	-5.12727	2.94e-07
Cerebellar Hemisphere	CHRNA2	8	27479882	27479883	0.5387	rs11778040	-5.15	rs747111	0.090056	6.03	-1.5641	593	20	enet	0.41	5e-22	-5.09217	3.54e-07
Cerebellar Hemisphere	None	11	133901600	133901601	0.2621	rs7122746	-5.51	rs558709	0.098334	4.8	-5.04	496	1	top1	0.098	1.4e-05	-5.04	4.66e-07
Cerebellar Hemisphere	LINC01068	13	79566726	79566727	0.3835	rs9318627	-5.54	rs1475797	0.361928	8	-5.01316	339	1	top1	0.36	8e-19	-5.01316	5.35e-07
Cerebellar Hemisphere	PCDHA3	5	140801091	140801092	0.1452	rs4451093	5.293	rs2531349	0.113326	-5.6	4.8448	338	338	susie	0.14	2.7e-07	-5.00227	5.67e-07
Cerebellar Hemisphere	THOC7	3	63863902	63863903	0.219	rs704367	-5.24	rs832187	0.179814	5.81	-5	574	1	top1	0.18	3e-09	-5	5.73e-07
Cerebellar Hemisphere	None	12	123260969	123260970	0.2228	rs1609520	8.52	rs940904	0.230064	-6.64	5.1429	313	313	susie	0.23	7.7e-12	-4.99953	5.75e-07
Cerebellar Hemisphere	PRR12	19	49591642	49591643	0.5235	rs2304204	-6.32	rs7251877	0.349	7.86	-4.9595	352	1	top1	0.35	4.7e-18	-4.9595	7.07e-07
Cerebellar Hemisphere	MAPK8IP1P1	17	46243605	46243606	0.3063	rs4277389	-4.47	rs17763086	0.48707	9.46	-4.4457	52	24	enet	0.5	7e-28	-4.94876	7.47e-07
Cerebellar Hemisphere	SPATA33	16	89657845	89657846	0.3228	rs154665	4.61	rs7188458	0.0829	5.14	-2.76	406	406	susie	0.12	2.3e-06	-4.89194	9.98e-07
Cerebellar Hemisphere	ANKK1	11	113387790	113387791	0.4738	rs2514218	-6.15	rs6589371	0.170272	5.77	-3.5347	502	7	lasso	0.18	2.1e-09	-4.87712	1.08e-06
Cerebellar Hemisphere	TTC14	3	180602129	180602130	0.2116	rs13096176	-7.63	rs1497891	0.11668	4.77	-3.37	224	12	enet	0.14	2.5e-07	-4.83668	1.32e-06
Cerebellar Hemisphere	DRD2	11	113475388	113475389	0.2817	rs2514218	-6.15	rs6589386	0.025624	4.32	-4.9492	501	5	lasso	0.071	0.00022	-4.83426	1.34e-06
Cerebellar Hemisphere	VPS29	12	110501558	110501559	0.2082	rs28555214	5.94	rs12296821	0.098714	4.63	-4.8	208	1	top1	0.099	1.4e-05	-4.8	1.59e-06
Cerebellar Hemisphere	ACE	17	63477060	63477061	0.1015	rs4459609	-5.64	rs4311	0.041589	4.62	-4.4308	254	4	lasso	0.061	0.00056	-4.78095	1.74e-06
Cerebellar Hemisphere	IRF3	19	49665140	49665141	0.4424	rs2304204	-6.32	rs10415880	0.0903	5.14	-1.2308	314	13	enet	0.19	6.3e-10	-4.7728	1.82e-06
Cerebellar Hemisphere	None	17	46267036	46267037	0.422	rs4277389	-4.47	rs17689471	0.581815	10.12	-4.4565	58	12	lasso	0.58	6.1e-35	-4.76434	1.89e-06
Cerebellar Hemisphere	ZMAT2	5	140700333	140700334	0.1575	rs4451093	5.293	rs2531349	0.104912	4.96	4.8448	331	1	top1	0.1	7.3e-06	4.84483	1.27e-06
Cerebellar Hemisphere	PCDHB13	5	141213918	141213919	0.0819	rs4451093	5.293	rs2531349	0.042367	3.65	4.8448	410	1	top1	0.042	0.0036	4.84483	1.27e-06
Cerebellar Hemisphere	IQANK1	8	143734139	143734140	0.6249	rs11136325	-4.72	rs7831467	0.277065	-7.12	-3.4286	303	303	susie	0.35	2.1e-18	4.90353	9.41e-07
Cerebellar Hemisphere	FAM83H	8	143733800	143733801	0.5427	rs11136325	-4.72	rs13277214	0.084856	-6.05	-3.2055	303	303	susie	0.4	3.8e-21	4.91989	8.66e-07
Cerebellar Hemisphere	TM6SF2	19	19273390	19273391	0.15	rs2905424	6.32	rs4808964	0.118	5.34	4.5167	314	314	susie	0.13	4.3e-07	5.097	3.45e-07
Cerebellar Hemisphere	PCDHA7	5	140834247	140834248	0.1487	rs4451093	5.293	rs10223116	0.046153	4.37	5.2931	344	17	enet	0.11	4.5e-06	5.10896	3.24e-07
Cerebellar Hemisphere	HAPLN4	19	19262795	19262796	0.1746	rs2905424	6.32	rs3752151	0.093	4.84	4.45	310	310	susie	0.11	3.8e-06	5.122	3.02e-07
Cerebellar Hemisphere	LINC02166	16	89686568	89686569	0.1791	rs154665	4.61	rs3102376	0.0175	4.22	2.8649	395	13	enet	0.094	2.3e-05	5.14398	2.69e-07
Cerebellar Hemisphere	EIF3B	7	2354085	2354086	0.2587	rs6461049	8.46	rs3801075	0.045323	3.96	3.9333	404	6	lasso	0.099	1.3e-05	5.16546	2.4e-07
Cerebellar Hemisphere	RBM26	13	79406220	79406221	0.1584	rs9318627	-5.54	rs9318627	0.105264	-5.38	-5.53947	359	359	susie	0.13	5.3e-07	5.26227	1.42e-07
Cerebellar Hemisphere	SF3B1	2	197435090	197435091	0.1077	rs4685	5.709	rs787983	0.052347	-4.01	-5.19672	307	8	enet	0.065	0.0004	5.3063	1.12e-07
Cerebellar Hemisphere	None	10	102914584	102914585	0.3088	rs4147157	-8.65	rs7085104	0.16245	6.5	6.2833	338	29	enet	0.23	6.8e-12	5.47951	4.27e-08
Cerebellar Hemisphere	AS3MT	10	102869515	102869516	0.7123	rs4147157	-8.65	rs7096169	0.447362	8.98	6.4667	339	15	lasso	0.51	6.6e-29	5.73631	9.68e-09
Cerebellar Hemisphere	TRMT61A-DT	14	103529071	103529072	0.0974	rs2295146	6.02	rs4900594	-0.00479	3.52	5.5254	333	333	susie	0.016	0.051	5.9281	3.06e-09
Cerebellar Hemisphere	PPM1M	3	52245792	52245793	0.3175	rs2577831	-8.24	rs7618915	0.247608	-6.82	-6.09231	286	286	susie	0.26	6.2e-13	6.1121	9.83e-10
Cerebellar Hemisphere	INO80E	16	29995293	29995294	0.3022	rs3814881	-6.76	rs4788204	0.244	-6.9	-6.5932	182	182	susie	0.26	4.2e-13	6.54262	6.04e-11
Cerebellar Hemisphere	RPL22P17	10	102888187	102888188	0.2647	rs4147157	-8.65	rs10786719	0.268177	7.36	6.678	339	14	lasso	0.29	1.3e-14	6.57628	4.82e-11
Cerebellar Hemisphere	AK3P7	3	52734734	52734735	0.1069	rs2577831	-8.24	rs1010554	0.052792	-4.18	-6.98387	348	12	enet	0.067	0.00033	6.65937	2.75e-11
Cerebellar Hemisphere	GLYCTK	3	52287088	52287089	0.2062	rs2577831	-8.24	rs2016575	0.058433	-5.21	-1.85417	296	6	enet	0.18	2.9e-09	6.83708	8.08e-12
Cerebellar Hemisphere	None	3	52732546	52732547	0.186	rs2577831	-8.24	rs2083180	0.142744	-5.61	-6.91525	347	1	top1	0.14	1.5e-07	6.91525	4.67e-12
Cerebellar Hemisphere	NEK4	3	52770948	52770949	0.202	rs2577831	-8.24	rs1961958	0.079264	-4.81	-6.64407	357	357	susie	0.097	1.7e-05	7.0003	2.55e-12
Cerebellar Hemisphere	GNL3	3	52681155	52681156	0.379	rs2577831	-8.24	rs1108842	0.263253	-7.26	-8.17241	343	1	top1	0.26	2.3e-13	8.17241	3.02e-16
Cerebellum	ARL6IP4	12	122981649	122981650	0.098	rs1609520	8.52	rs28531860	0.00957	2.78	-1.70513	289	3	lasso	0.017	0.034	-7.8276	4.97e-15
Cerebellum	PITPNM2	12	123150014	123150015	0.1834	rs1609520	8.52	rs1727307	0.0879	-5.37	7.96774	293	5	lasso	0.12	1.9e-07	-7.7023	1.34e-14
Cerebellum	ARL3	10	102714406	102714407	0.224	rs4147157	-8.65	rs284855	0.056431	-5.17	5.7966	354	29	enet	0.15	3.4e-09	-7.48696	7.05e-14
Cerebellum	PCCB	3	136250305	136250306	0.109	rs7432375	7.55	rs696081	0.07211	-4.62	7.1833	261	1	top1	0.072	5e-05	-7.18333	6.8e-13
Cerebellum	KMT5A	12	123383772	123383773	0.2119	rs1609520	8.52	rs28533432	0.182	-7.03	6.06557	311	3	lasso	0.2	4.6e-12	-6.9974	2.61e-12
Cerebellum	GPM6A	4	176002663	176002664	0.1366	rs41533650	6.3	rs7673823	-0.004406	-3.35	5.7692	417	13	enet	0.0085	0.097	-6.81941	9.14e-12
Cerebellum	SBNO1-AS1	12	123363867	123363868	0.2427	rs1609520	8.52	rs2280424	0.118	-5.1	6.67442	309	309	susie	0.14	2e-08	-6.5622	5.3e-11
Cerebellum	CNNM2	10	102918292	102918293	0.2092	rs4147157	-8.65	rs2297450	0.091917	-5.1	6.2857	340	340	susie	0.1	1.5e-06	-6.52513	6.79e-11
Cerebellum	IRF3	19	49665140	49665141	0.1856	rs2304204	-6.32	rs2304206	0.126565	5.35	-6.2877	314	1	top1	0.13	7.5e-08	-6.28767	3.22e-10
Cerebellum	GPM6A-DT	4	175790306	175790307	0.291	rs41533650	6.3	rs7673823	0.035264	-4.65	5.7692	336	7	lasso	0.053	0.00046	-5.92387	3.14e-09
Cerebellum	MRM2	7	2242197	2242198	0.3917	rs6461049	8.46	rs7787274	0.307772	-8.12	5.7833	410	1	top1	0.31	1.7e-18	-5.78333	7.32e-09
Cerebellum	ACE	17	63477060	63477061	0.1158	rs4459609	-5.64	rs4459609	0.123	5.32	-5.6406	254	1	top1	0.12	1.2e-07	-5.64063	1.69e-08
Cerebellum	UBE2Q2P1	15	84570794	84570795	0.1104	rs17599989	-6.6	rs7183401	0.0251	3.93	-3.9697	309	309	susie	0.03	0.0074	-5.4349	5.48e-08
Cerebellum	PCDHA2	5	140794851	140794852	0.1978	rs4451093	5.293	rs12659129	0.17811	-7.14	4.6774	332	27	enet	0.22	6.3e-13	-5.43294	5.54e-08
Cerebellum	None	17	46267036	46267037	0.3993	rs4277389	-4.47	rs17689471	0.609	11.28	-4.4565	58	20	enet	0.61	1.5e-44	-5.33217	9.7e-08
Cerebellum	LRRC37A2	17	46511510	46511511	0.7912	rs199536	4.19	rs169201	0.572	11.02	-4.0532	126	26	enet	0.62	3.1e-45	-5.32336	1.02e-07
Cerebellum	ALPK3	15	84816679	84816680	0.2083	rs17599989	-6.6	rs187316	0.00364	4.13	-4.5263	358	5	lasso	0.023	0.016	-5.2169	1.82e-07
Cerebellum	CISD2	4	102868977	102868978	0.167	rs7676765	-5.52	rs65671	0.152723	-6	5.2069	301	1	top1	0.15	2.9e-09	-5.2069	1.92e-07
Cerebellum	None	12	123260969	123260970	0.1422	rs1609520	8.52	rs940904	0.148	-5.99	5.14286	313	3	lasso	0.16	2.1e-09	-5.078	3.81e-07
Cerebellum	VPS29	12	110501558	110501559	0.128	rs28555214	5.94	rs7960552	0.017	4.29	-4.95082	207	207	susie	0.031	0.006	-5.0417	4.61e-07
Cerebellum	IGSF9B	11	133956984	133956985	0.3651	rs893949	5.55	rs558709	0.21	6.73	-5.04	507	1	top1	0.21	1.9e-12	-5.04	4.66e-07
Cerebellum	None	16	58522969	58522970	0.5765	rs8062746	-4.63	rs27097	0.330193	-8.71	2.4353	445	29	enet	0.46	7.4e-30	-5.0027	5.65e-07
Cerebellum	THOC7	3	63863902	63863903	0.2155	rs704367	-5.24	rs832187	0.173821	6.11	-5	574	1	top1	0.17	2e-10	-5	5.73e-07
Cerebellum	LRRC37A	17	46292732	46292733	0.8447	rs4277389	-4.47	rs8072451	0.463	9.85	-4.4565	71	71	susie	0.64	2.6e-48	-4.96955	6.71e-07
Cerebellum	NDUFAF7	2	37231713	37231714	0.3832	rs1158218	-5.102	rs1056021	0.166	6.75	-4.48529	457	26	enet	0.18	1.2e-10	-4.93245	8.12e-07
Cerebellum	PRR12	19	49591642	49591643	0.5283	rs2304204	-6.32	rs11083979	0.399287	9.27	-4.8784	352	352	susie	0.4	5.3e-25	-4.90789	9.21e-07
Cerebellum	SPATA33	16	89657845	89657846	0.1633	rs154665	4.61	rs164749	0.096093	5.52	-4.0156	402	402	susie	0.099	2.1e-06	-4.866	1.14e-06
Cerebellum	GOLGA6L9	15	82430019	82430020	0.5192	rs11631963	4.98	rs4778686	0.163	-7.22	4.5312	299	27	enet	0.36	5.4e-22	-4.8238	1.41e-06
Cerebellum	MAPK8IP1P1	17	46243605	46243606	0.4092	rs4277389	-4.47	rs17689471	0.512	10.36	-4.4565	52	24	enet	0.53	4.3e-36	-4.81974	1.44e-06
Cerebellum	CRTC2	1	153958624	153958625	0.0877	rs3748848	4.77	rs11583896	0.00398	-3.97	4.5942	317	317	susie	0.0094	0.087	-4.78043	1.75e-06
Cerebellum	INO80E	16	29995293	29995294	0.3691	rs3814881	-6.76	rs11150577	0.214521	-7.2	-6.5932	182	32	enet	0.23	7.9e-14	4.7621	1.92e-06
Cerebellum	XPNPEP3	22	40857096	40857097	0.1618	rs5758264	4.97	rs138354	0.084606	5.58	3.5	260	3	lasso	0.13	5.1e-08	4.7802	1.75e-06
Cerebellum	None	15	43643022	43643023	0.0623	rs529611	-4.86	rs689797	0.00257	-3.55	-4.7927	220	1	top1	0.0026	0.22	4.7927	1.65e-06
Cerebellum	HAPLN4	19	19262795	19262796	0.1295	rs2905424	6.32	rs6511027	0.125009	5.47	4.7938	310	1	top1	0.13	9e-08	4.79381	1.64e-06
Cerebellum	MAPK3	16	30123505	30123506	0.1381	rs3814881	-6.76	rs4609871	0.065748	-4.84	-5.5	202	13	enet	0.082	1.6e-05	4.8513	1.23e-06
Cerebellum	ALMS1P1	2	73644918	73644919	0.4115	rs6546856	4.709	rs1403284	0.286	8.5	4.37079	340	17	enet	0.35	2.5e-21	4.88039	1.06e-06
Cerebellum	TM6SF2	19	19273390	19273391	0.2204	rs2905424	6.32	rs3764567	0.237832	7.3	4.8824	314	1	top1	0.24	4.2e-14	4.88235	1.05e-06
Cerebellum	CDHR18P	3	63827444	63827445	0.1457	rs704367	-5.24	rs832187	0.060436	-4	-5	564	1	top1	0.06	0.0002	5	5.73e-07
Cerebellum	None	14	103696352	103696353	0.1373	rs2295146	6.02	rs12884809	0.0541	4.15	5.05	333	1	top1	0.054	0.00041	5.05	4.42e-07
Cerebellum	HARS2	5	140693490	140693491	0.0468	rs4451093	5.293	rs11750201	0.006675	-3.92	-0.9636	329	329	susie	0.038	0.0027	5.08153	3.74e-07
Cerebellum	GOLGA6L10	15	82349474	82349475	0.7321	rs11631963	4.98	rs4778672	0.362	-9.79	-3.5663	294	19	enet	0.52	4e-35	5.1071	3.27e-07
Cerebellum	PCDHA8	5	140841186	140841187	0.1311	rs4451093	5.293	rs991918	0.154263	6.01	5.2759	344	344	susie	0.16	1.4e-09	5.11742	3.1e-07
Cerebellum	RBM26	13	79406220	79406221	0.125	rs9318627	-5.54	rs1475797	0.13735	-5.65	-5.01316	359	4	lasso	0.18	5.1e-11	5.1511	2.59e-07
Cerebellum	GALNT2	1	230057989	230057990	0.3316	rs754666	4.43	rs10746509	0.108	5.26	4.26667	481	10	lasso	0.14	2.3e-08	5.17586	2.27e-07
Cerebellum	FAM83H	8	143733800	143733801	0.4675	rs11136325	-4.72	rs7831467	0.160712	-7.26	-3.4286	298	298	susie	0.38	1.3e-23	5.32007	1.04e-07
Cerebellum	NUDT1	7	2242221	2242222	0.1799	rs6461049	8.46	rs6950455	0.025942	4.41	5.1905	410	20	enet	0.057	0.0003	5.33567	9.52e-08
Cerebellum	GOLGA2P10	15	82513949	82513950	0.4938	rs11631963	4.98	rs11630197	0.142	6.55	3.24	280	21	enet	0.19	1.6e-11	5.3555	8.53e-08
Cerebellum	SF3B1	2	197435090	197435091	0.0971	rs4685	5.709	rs3792160	0.118	-5.43	-5.4	307	1	lasso	0.12	1.5e-07	5.4	6.66e-08
Cerebellum	NMB	15	84658562	84658563	0.137	rs17599989	-6.6	rs2879828	-0.00394	-3.57	-4.1818	327	327	susie	0.008	0.1	5.4319	5.58e-08
Cerebellum	ACTR5	20	38748441	38748442	0.14	rs4812319	-6.17	rs6071589	0.011661	-3.65	-5.6949	409	19	enet	0.05	0.00068	5.6015	2.12e-08
Cerebellum	SEMA3G	3	52445084	52445085	0.0557	rs2577831	-8.24	rs1133415	0.044275	-3.9	-6.0172	321	10	enet	0.048	0.00083	5.82202	5.81e-09
Cerebellum	ST3GAL3	1	43705823	43705824	0.0964	rs11210892	7.48	rs4660260	-0.00336	3.37	5.19355	403	403	susie	0.011	0.071	5.88267	4.04e-09
Cerebellum	NEK4	3	52770948	52770949	0.1205	rs2577831	-8.24	rs648514	0.114097	5.3	5.8966	357	1	top1	0.11	3.4e-07	5.89655	3.71e-09
Cerebellum	IQANK1	8	143734139	143734140	0.5655	rs11136325	-4.72	rs7831467	0.272306	-8.48	-3.4286	298	26	enet	0.43	3.8e-27	6.02748	1.67e-09
Cerebellum	PPM1M	3	52245792	52245793	0.3754	rs2577831	-8.24	rs7618915	0.298039	-7.98	-6.0923	282	1	top1	0.3	7.5e-18	6.09231	1.11e-09
Cerebellum	NAGA	22	42070841	42070842	0.4387	rs129857	-5.53	rs133335	0.490243	-10.2	-4.7458	321	43	enet	0.5	2.9e-33	6.2233	4.87e-10
Cerebellum	AS3MT	10	102869515	102869516	0.6824	rs4147157	-8.65	rs7096169	0.490683	10.24	6.4667	339	9	lasso	0.52	2.7e-35	6.33092	2.44e-10
Cerebellum	None	10	102914584	102914585	0.2951	rs4147157	-8.65	rs7096169	0.264457	8.01	6.4667	338	338	susie	0.27	2.8e-16	6.43764	1.21e-10
Cerebellum	DGKZ	11	46332904	46332905	0.0804	rs12574259	6.44	rs11038871	-0.00192	3.57	5.3387	220	220	susie	0.018	0.029	6.51733	7.16e-11
Cerebellum	GOLGA2P7	15	84230135	84230136	0.296	rs4643294	-6.52	rs11635505	0.156	-5.99	-6.0317	193	193	susie	0.16	1.5e-09	6.5261	6.75e-11
Cerebellum	None	3	52732546	52732547	0.2182	rs2577831	-8.24	rs2083180	0.196128	-7.45	-6.9153	347	347	susie	0.25	1.5e-14	6.94821	3.7e-12
Cerebellum	RPL22P17	10	102888187	102888188	0.2237	rs4147157	-8.65	rs10786719	0.118575	5.95	6.678	339	339	susie	0.16	2.2e-09	6.97961	2.96e-12
Cerebellum	GLYCTK	3	52287088	52287089	0.2033	rs2577831	-8.24	rs9311474	0.218473	-6.86	-7.2069	292	1	top1	0.22	5.8e-13	7.2069	5.72e-13
Cerebellum	GNL3	3	52681155	52681156	0.3248	rs2577831	-8.24	rs12497998	0.334887	-8.59	-6.9322	343	40	enet	0.35	1.8e-21	7.59206	3.15e-14
CMC BRAIN	GTPBP3	19	17445790	17453540	0.1368	rs7259941	3.11	rs9676419	0.0736	4.32	0.9459	432	432	bslmm	0.092	2.7e-11	-9.0977	9.23e-20
CMC BRAIN	MPHOSPH9	12	123640945	123717658	0.0492	rs4460848	8.79	rs7296418	0.016112	-4.21	7.8871	330	330	bslmm	0.018	0.0026	-8.05011	8.27e-16
CMC BRAIN	FURIN	15	91411884	91426687	0.122	rs4702	7.77	rs4702	0.13511	-8.04	7.7733	453	1	top1	0.14	4e-16	-7.7733	7.64e-15
CMC BRAIN	ATP5G3	2	176040985	176046490	0.5341	rs1452049	-2.36	rs1153717	0.220594	9.27	-1.01325	331	331	bslmm	0.37	1.6e-46	-7.62639	2.41e-14
CMC BRAIN	CPNE7	16	89642175	89663654	0.0922	rs9922277	4.86	rs459920	0.016156	-5.5	4.0548	433	433	bslmm	0.039	1.4e-05	-7.6027	2.9e-14
CMC BRAIN	PCCB	3	135969166	136056737	0.0906	rs7432375	7.55	rs940174	0.187021	-9.42	7.55	289	1	top1	0.19	3e-22	-7.55	4.35e-14
CMC BRAIN	SETD8	12	123868703	123893900	0.037	rs4460848	8.79	rs28533432	0.013818	-4.62	6.0656	323	323	blup	0.018	0.0028	-6.97788	3e-12
CMC BRAIN	GLT8D1	3	52728503	52740048	0.0654	rs2577831	-8.24	rs13079063	0.098217	7.04	-6.9492	348	1	top1	0.098	5.6e-12	-6.94915	3.67e-12
CMC BRAIN	C2orf47	2	200820039	200828847	0.0459	rs281771	7.19	rs769949	0.016222	-4.9	6.77941	328	1	top1	0.016	0.0039	-6.77941	1.21e-11
CMC BRAIN	MED8	1	43849578	43855483	0.0381	rs11210892	7.48	rs11210892	0.00375	-3.68	7.47541	426	426	blup	0.012	0.011	-5.7156	1.09e-08
CMC BRAIN	MCHR1	22	41075181	41078818	0.1528	rs133047	4.67	rs133076	0.068992	-7.01	3.2361	274	7	lasso	0.14	7.5e-17	-5.66929	1.43e-08
CMC BRAIN	TMEM110	3	52870771	52931597	0.0739	rs2577831	-8.24	rs9876403	0.071347	5.93	-5.6562	370	1	top1	0.071	4.8e-09	-5.65625	1.55e-08
CMC BRAIN	NDUFA2	5	140024947	140027370	0.0175	rs4451093	5.29	rs12659980	0.00761	-3.56	4.5323	320	320	bslmm	0.013	0.0078	-5.47906	4.28e-08
CMC BRAIN	NDFIP2	13	80055258	80130212	0.0493	rs9318627	-5.54	rs9593396	0.020112	4.73	-5.3289	367	1	top1	0.02	0.0015	-5.3289	9.88e-08
CMC BRAIN	EVI5	1	92974252	93257961	0.0263	rs17381406	-5.06	rs2031494	0.0102	4.07	-4.01087	319	319	blup	0.021	0.0013	-5.28187	1.28e-07
CMC BRAIN	TYW5	2	200793633	200820459	0.0795	rs281771	7.19	rs281767	0.140434	-8.11	5.25	330	1	top1	0.14	9.7e-17	-5.25	1.52e-07
CMC BRAIN	SFMBT1	3	52937582	53080089	0.1305	rs2577831	-8.24	rs2581801	0.099446	7.39	-4.75	400	22	enet	0.12	4.4e-14	-5.11931	3.07e-07
CMC BRAIN	FANCL	2	58386377	58468515	0.0611	rs11682175	6.57	rs11682175	0.008634	-3.97	6.56757	375	375	blup	0.029	0.00015	-5.09591	3.47e-07
CMC BRAIN	ITIH4	3	52847005	52864717	0.2236	rs2577831	-8.24	rs13083728	0.206858	9.82	-6.0462	368	8	lasso	0.21	7e-25	-5.09295	3.53e-07
CMC BRAIN	GATAD2A	19	19496641	19619741	0.1288	rs2905424	6.32	rs10422819	0.297	-11.67	5.05	351	1	top1	0.3	1.6e-36	-5.05	4.42e-07
CMC BRAIN	THOC7	3	63819545	63849597	0.1048	rs704367	-5.24	rs832187	0.09758	6.78	-5	594	1	top1	0.098	6.6e-12	-5	5.73e-07
CMC BRAIN	CYP7B1	8	65508528	65711348	0.1163	rs298185	-6.05	rs10957321	0.109265	-7.75	5.10938	379	14	enet	0.11	1e-13	-4.9961	5.85e-07
CMC BRAIN	SLC9B1	4	103806204	103940896	0.1324	rs7676765	-5.52	rs7698608	0.229018	10.34	-5.4138	334	21	enet	0.24	4.4e-29	-4.90689	9.25e-07
CMC BRAIN	CCDC62	12	123259055	123311927	0.1213	rs4460848	8.79	rs1696320	0.057435	-5.65	2.7882	302	18	enet	0.064	3.3e-08	-4.85107	1.23e-06
CMC BRAIN	ZSCAN29	15	43650369	43662258	0.2157	rs529611	-4.86	rs690276	0.281958	11.5	-4.7654	239	1	top1	0.28	1.8e-34	-4.7654	1.88e-06
CMC BRAIN	CEP170	1	243287729	243418708	0.0465	rs1486472	4.54	rs2024145	0.0211	-4.43	-1.475	370	370	bslmm	0.028	0.00019	4.76768	1.86e-06
CMC BRAIN	PCDHA7	5	140213968	140391929	0.1275	rs4451093	5.29	rs12659980	0.142	8.74	4.5323	429	8	lasso	0.14	5.1e-17	4.77164	1.83e-06
CMC BRAIN	ELOVL1	1	43829067	43833745	0.0356	rs11210892	7.48	rs1199039	0.013	-4.4	-2.68571	421	11	enet	0.014	0.0063	4.77445	1.8e-06
CMC BRAIN	SNAP91	6	84262604	84419127	0.0925	rs217323	-6.07	rs12193281	0.0522	6.12	2.9104	338	3	lasso	0.076	1.6e-09	4.7837	1.72e-06
CMC BRAIN	HAPLN4	19	19366451	19384074	0.0722	rs2905424	6.32	rs6511027	0.101	7.23	4.7938	321	1	top1	0.1	2.9e-12	4.7938	1.64e-06
CMC BRAIN	FAM83H	8	144806102	144815914	0.2968	rs11136325	-4.72	rs13277214	0.130828	-8.39	-3.20548	310	23	enet	0.28	1.8e-34	4.8902	1.01e-06
CMC BRAIN	SIKE1	1	115312104	115323308	0.0775	rs34637442	3.71	rs7536564	0.0189	-3.87	-3.25926	379	379	bslmm	0.038	1.8e-05	4.90372	9.4e-07
CMC BRAIN	WBP2NL	22	42394728	42454460	0.2782	rs129857	-5.53	rs1063392	0.251801	-11.6	-4.7288	332	15	enet	0.35	1.3e-43	4.95795	7.12e-07
CMC BRAIN	NAT8	2	73867849	73869537	0.0876	rs6546856	4.71	rs6706409	0.125165	8.09	3.7125	335	335	blup	0.13	6.4e-16	5.0838	3.7e-07
CMC BRAIN	SLC10A5	8	82605890	82607207	0.0879	rs16909417	2.21	rs16908834	-0.00052	-3.62	1.71429	301	301	bslmm	0.038	2e-05	5.1653	2.4e-07
CMC BRAIN	PCDHA2	5	140174443	140391929	0.0413	rs4451093	5.29	rs778597	0.0337	5.1	4.4355	442	442	blup	0.034	5e-05	5.18425	2.17e-07
CMC BRAIN	EMB	5	49692030	49737234	0.2589	rs10940346	6.03	rs1328254	0.269	11.58	5.661	175	175	blup	0.29	5.5e-36	5.29347	1.2e-07
CMC BRAIN	CLCN3	4	170541671	170644338	0.0361	rs13111508	5.93	rs10520163	0.035935	4.81	5.3051	353	1	top1	0.036	3e-05	5.30508	1.13e-07
CMC BRAIN	SF3B1	2	198256697	198299771	0.0557	rs4685	5.71	rs3792159	0.07108	-6.66	-5.27869	324	10	enet	0.074	2.5e-09	5.40727	6.4e-08
CMC BRAIN	FAM109B	22	42470254	42475442	0.0559	rs129857	-5.53	rs133367	0.0177	5.02	4.2308	319	319	blup	0.032	7.4e-05	5.49101	4e-08
CMC BRAIN	NAGA	22	42454337	42466846	0.0949	rs129857	-5.53	rs133367	0.08789	8.2	4.2308	318	318	blup	0.13	1.2e-15	5.4946	3.92e-08
CMC BRAIN	CUL9	6	43149921	43192325	0.1512	rs6938026	-5.73	rs6924555	0.121	-8.17	-5.0143	363	363	bslmm	0.14	3.1e-16	5.8081	6.32e-09
CMC BRAIN	DOC2A	16	30016834	30024843	0.0829	rs3814881	-6.76	rs8049837	0.013113	4.92	1.8367	193	193	bslmm	0.046	2.5e-06	5.819	5.92e-09
CMC BRAIN	LOC388152	15	84867599	84898920	0.1421	rs17599989	-6.6	rs11635505	0.135927	-8.17	-6.0317	256	20	enet	0.18	6.7e-22	5.9523	2.64e-09
CMC BRAIN	NEK4	3	52744795	52804965	0.0693	rs2577831	-8.24	rs2083180	0.107689	-7.72	-6.9153	381	69	enet	0.11	1e-13	7.20715	5.71e-13
Frontal Cortex BA9	SPCS1	3	52704954	52704955	0.11	rs2577831	-8.24	rs2300149	0.0226	4.29	-6.3167	340	8	enet	0.042	0.0036	-7.44334	9.82e-14
Frontal Cortex BA9	SBNO1-AS1	12	123363867	123363868	0.2893	rs1609520	8.52	rs3759113	0.198727	-6.01	7.22353	315	2	lasso	0.2	1.9e-10	-7.20519	5.8e-13
Frontal Cortex BA9	CNNM2	10	102918292	102918293	0.1823	rs4147157	-8.65	rs4917968	0.058157	4.46	-3.8095	340	6	lasso	0.084	5.7e-05	-7.2002	6.01e-13
Frontal Cortex BA9	STAG1-DT	3	136752629	136752630	0.1987	rs7432375	7.55	rs6439649	0.161	-6.17	5.1184	322	322	susie	0.18	2.2e-09	-7.1081	1.18e-12
Frontal Cortex BA9	IRF3	19	49665140	49665141	0.2349	rs2304204	-6.32	rs2304206	0.009435	3.97	-6.2877	314	2	lasso	0.062	0.00053	-7.01738	2.26e-12
Frontal Cortex BA9	PRR12	19	49591642	49591643	0.4492	rs2304204	-6.32	rs2304206	0.16143	5.93	-6.2877	352	352	susie	0.17	8.8e-09	-6.91032	4.84e-12
Frontal Cortex BA9	PCCB	3	136250305	136250306	0.2568	rs7432375	7.55	rs11717954	0.116	-5.34	7.3	261	18	enet	0.14	1.3e-07	-6.29981	2.98e-10
Frontal Cortex BA9	MRM2	7	2242197	2242198	0.3975	rs6461049	8.46	rs3757440	0.175	-5.73	5.7167	410	410	susie	0.18	4.4e-09	-5.83266	5.46e-09
Frontal Cortex BA9	DNM1P51	15	84411700	84411701	0.2297	rs17599989	-6.6	rs12910334	0.133713	5.57	-5.6984	255	27	enet	0.17	1.4e-08	-5.7867	7.18e-09
Frontal Cortex BA9	SFMBT1	3	53046067	53046068	0.2044	rs2577831	-8.24	rs9844736	0.01	3.49	-5.5231	344	344	susie	0.036	0.0067	-5.72565	1.03e-08
Frontal Cortex BA9	NUP50	22	45163840	45163841	0.3117	rs6007500	-4.23	rs226515	0.15243	-6.21	3.3924	638	638	susie	0.18	2.6e-09	-5.425	5.79e-08
Frontal Cortex BA9	None	8	88326835	88326836	0.1263	rs6994019	5.75	rs11995369	0.005313	-3.23	4.0506	274	274	susie	0.028	0.016	-5.37293	7.75e-08
Frontal Cortex BA9	SLC9C2	1	173602770	173602771	0.161	rs6695327	4.93	rs12561796	0.114	5.04	-4.77273	283	5	lasso	0.12	2.5e-06	-5.35853	8.39e-08
Frontal Cortex BA9	KRT8P46	4	102730170	102730171	0.0675	rs7676765	-5.52	rs223482	0.037733	-3.84	5.3103	323	323	susie	0.043	0.0033	-5.25983	1.44e-07
Frontal Cortex BA9	TYW5	2	199948471	199948472	0.2336	rs281771	7.19	rs281767	0.185438	-6.05	5.25	330	1	top1	0.19	1.6e-09	-5.25	1.52e-07
Frontal Cortex BA9	LRRC37A	17	46292732	46292733	0.7805	rs4277389	-4.47	rs199449	0.257	-7.08	4.1667	71	15	enet	0.57	5.6e-34	-5.2485	1.53e-07
Frontal Cortex BA9	GATAD2A	19	19385825	19385826	0.1141	rs2905424	6.32	rs4808200	0.090349	-4.88	5.2333	304	1	top1	0.09	3.1e-05	-5.23333	1.66e-07
Frontal Cortex BA9	HNRNPA1P16	17	2306760	2306761	0.1011	rs11655813	-5.08	rs4523957	-0.00578	3.58	-4.85	382	382	susie	0.031	0.012	-5.07045	3.97e-07
Frontal Cortex BA9	THOC7	3	63863902	63863903	0.2668	rs704367	-5.24	rs832187	0.138	5.65	-5	573	573	susie	0.16	2.9e-08	-5.05554	4.29e-07
Frontal Cortex BA9	RPS17	15	82540563	82540564	0.2275	rs11631963	4.98	rs698500	0.170495	-5.77	4.7966	273	1	top1	0.17	8.1e-09	-4.7966	1.61e-06
Frontal Cortex BA9	GOPC	6	117602541	117602542	0.1353	rs10457315	4.45	rs601136	0.01903	-3.99	2.75	416	416	susie	0.072	0.00019	-4.7657	1.88e-06
Frontal Cortex BA9	YPEL3-DT	16	30096429	30096430	0.1508	rs3814881	-6.76	rs11150577	0.011	-3.57	-6.5932	200	4	lasso	0.031	0.011	4.82348	1.41e-06
Frontal Cortex BA9	XRCC3	14	103715503	103715504	0.1025	rs2295146	6.02	rs12432907	0.009429	-3.74	-2.4459	327	327	susie	0.025	0.021	4.9309	8.18e-07
Frontal Cortex BA9	None	22	42138105	42138106	0.2953	rs129857	-5.53	rs6002621	0.13293	-5.7	-4.623	336	336	susie	0.15	5.2e-08	4.9888	6.07e-07
Frontal Cortex BA9	PCDHA7	5	140834247	140834248	0.1453	rs4451093	5.29	rs10223116	0.03664	4.29	5.2931	344	8	enet	0.062	0.00053	5.0073	5.52e-07
Frontal Cortex BA9	CUL9	6	43182174	43182175	0.2615	rs6938026	-5.73	rs6924555	0.15069	-5.7	-5.0143	342	1	top1	0.15	6.6e-08	5.0143	5.32e-07
Frontal Cortex BA9	GIGYF1	7	100689447	100689448	0.2146	rs1734907	4.27	rs221784	0.0391	4.72	4.2254	299	299	susie	0.074	0.00016	5.16524	2.4e-07
Frontal Cortex BA9	PCDHA10	5	140855882	140855883	0.1659	rs4451093	5.29	rs3733708	0.125775	5.08	5.17241	347	1	top1	0.13	8.8e-07	5.1724	2.31e-07
Frontal Cortex BA9	ELFN1	7	1688118	1688119	0.163	rs6461049	8.46	rs6950455	0.0474	3.95	5.1905	318	1	top1	0.047	0.0022	5.19048	2.1e-07
Frontal Cortex BA9	KCTD13	16	29926834	29926835	0.0797	rs3814881	-6.76	rs4420550	0.0553	-4.06	-5.322	165	1	top1	0.055	0.001	5.32203	1.03e-07
Frontal Cortex BA9	None	7	1838585	1838586	0.2965	rs6461049	8.46	rs6954521	0.113	-5.55	-5.4833	348	348	susie	0.14	2.4e-07	5.59084	2.26e-08
Frontal Cortex BA9	NAGA	22	42070841	42070842	0.3617	rs129857	-5.53	rs2284087	0.16896	6.42	4.4	321	21	enet	0.22	2.2e-11	5.6141	1.98e-08
Frontal Cortex BA9	PHETA2	22	42074250	42074251	0.1545	rs129857	-5.53	rs2284087	0.02474	4.28	4.4	321	13	enet	0.034	0.0085	5.89	3.86e-09
Frontal Cortex BA9	None	3	52732546	52732547	0.0826	rs2577831	-8.24	rs11130317	0.00617	-3.84	-7.1695	347	21	enet	0.045	0.0027	5.9722	2.34e-09
Frontal Cortex BA9	GOLGA2P7	15	84230135	84230136	0.3815	rs4643294	-6.52	rs4842939	0.222407	-6.46	-5.7619	193	193	susie	0.32	1.2e-16	6.0406	1.54e-09
Frontal Cortex BA9	MAPK3	16	30123505	30123506	0.3595	rs3814881	-6.76	rs2005219	0.111	-6.32	-4.5303	202	11	enet	0.24	3e-12	6.24291	4.3e-10
Frontal Cortex BA9	WBP2NL	22	41998724	41998725	0.2851	rs129857	-5.53	rs133335	0.10495	-5.56	-4.7458	334	334	susie	0.13	4.8e-07	6.2662	3.7e-10
Frontal Cortex BA9	INO80E	16	29995293	29995294	0.1608	rs3814881	-6.76	rs4583255	0.11	-4.7	-6.5932	182	1	top1	0.11	4.2e-06	6.59322	4.3e-11
Frontal Cortex BA9	GNL3	3	52681155	52681156	0.1576	rs2577831	-8.24	rs13083798	0.0535	-5.06	-7.9655	342	5	enet	0.093	2.5e-05	7.91304	2.51e-15
Frontal Cortex BA9	OGFOD2	12	122974682	122974683	0.1255	rs1609520	8.52	rs1879380	0.003519	3.46	4.25275	297	297	susie	0.015	0.055	8.48708	2.12e-17
Hippocampus	STAG1-DT	3	136752629	136752630	0.3872	rs7432375	7.55	rs1153877	0.297954	-7.46	7.25	322	9	lasso	0.32	1.8e-15	-7.31807	2.52e-13
Hippocampus	PCCB	3	136250305	136250306	0.199	rs7432375	7.55	rs10935183	0.034595	-4.1	7.4333	261	261	susie	0.055	0.0014	-7.30864	2.7e-13
Hippocampus	SBNO1-AS1	12	123363867	123363868	0.3319	rs1609520	8.52	rs2280424	0.106	-5.44	6.67442	315	315	susie	0.15	1e-07	-6.4042	1.51e-10
Hippocampus	GOLGA6L9	15	82430019	82430020	0.2047	rs11631963	4.98	rs2099259	0.034822	-4.54	4.4828	299	8	enet	0.047	0.003	-5.7485	9.01e-09
Hippocampus	NT5C2	10	103193305	103193306	0.179	rs4147157	-8.65	rs11191425	0.0362	3.94	-7.6104	342	5	lasso	0.061	0.00077	-5.67005	1.43e-08
Hippocampus	MRM2	7	2242197	2242198	0.4505	rs6461049	8.46	rs7787274	0.292573	-7.15	5.7833	410	4	lasso	0.32	1.5e-15	-5.6041	2.09e-08
Hippocampus	VPS29	12	110501558	110501559	0.2156	rs28555214	5.94	rs7296679	0.149	5.89	-4.46753	208	13	enet	0.19	3.4e-09	-5.5871	2.31e-08
Hippocampus	CISD2	4	102868977	102868978	0.1507	rs7676765	-5.52	rs223484	0.01031	-3.78	5.3276	301	301	susie	0.023	0.029	-5.44273	5.25e-08
Hippocampus	LRRC37A	17	46292732	46292733	0.8097	rs4277389	-4.47	rs8072451	0.110378	5.77	-4.4565	71	7	lasso	0.5	2.2e-26	-5.3464	8.97e-08
Hippocampus	YJEFN3	19	19529363	19529364	0.1207	rs2905424	6.32	rs2285627	0.0118	-3.8	4.6765	316	316	susie	0.027	0.019	-5.29861	1.17e-07
Hippocampus	CYP2D6	22	42130905	42130906	0.4709	rs129857	-5.53	rs2142694	0.409127	-8.26	5.2568	331	1	top1	0.41	1.4e-20	-5.25676	1.47e-07
Hippocampus	TYW5	2	199948471	199948472	0.2258	rs281771	7.19	rs281767	0.134	-5.17	5.25	328	1	top1	0.13	7.9e-07	-5.25	1.52e-07
Hippocampus	SPATA33	16	89657845	89657846	0.3106	rs154665	4.61	rs459920	0.059937	-4.69	4.05479	406	406	susie	0.1	1.8e-05	-5.0192	5.19e-07
Hippocampus	RABGAP1L	1	174159409	174159410	0.1543	rs6695327	4.93	rs6695327	0.038876	-3.9	4.9265	269	1	top1	0.039	0.0064	-4.92647	8.37e-07
Hippocampus	LRRC37A2	17	46511510	46511511	0.6551	rs199536	4.19	rs199439	0.506034	9.28	-4.1064	126	28	enet	0.51	1.7e-27	-4.9234	8.51e-07
Hippocampus	IMMP2L	7	111562516	111562517	0.0941	rs38752	5.45	rs214456	0.021031	-3.95	4.9324	289	3	lasso	0.031	0.014	-4.9184	8.73e-07
Hippocampus	ANKHD1	5	140401813	140401814	0.1058	rs4451093	5.29	rs2569188	0.014356	-3.24	3.7344	286	286	susie	0.017	0.054	-4.9013	9.52e-07
Hippocampus	SLC9C2	1	173602770	173602771	0.1533	rs6695327	4.93	rs12561796	0.098129	4.99	-4.7727	283	16	enet	0.13	1.5e-06	-4.89587	9.79e-07
Hippocampus	MED8	1	43389807	43389808	0.1864	rs11210892	7.48	rs12069733	0.057449	-4.05	4.1692	421	5	lasso	0.068	0.00042	-4.85592	1.2e-06
Hippocampus	RPS17	15	82540563	82540564	0.1225	rs11631963	4.98	rs8043401	0.101899	-4.72	4.8167	273	1	top1	0.1	1.7e-05	-4.8167	1.46e-06
Hippocampus	SNX19	11	130916508	130916509	0.674	rs10791097	4.92	rs3751039	0.351421	-7.76	-4.0541	618	618	susie	0.4	3.7e-20	4.80167	1.57e-06
Hippocampus	None	22	42138105	42138106	0.1317	rs129857	-5.53	rs133382	0.150546	-5.25	-4.6721	336	336	susie	0.16	7.3e-08	4.84334	1.28e-06
Hippocampus	WDR55	5	140664675	140664676	0.0963	rs4451093	5.29	rs2563263	0.02107	3.84	4.8226	321	321	susie	0.046	0.0033	4.9224	8.55e-07
Hippocampus	FCGRT	19	49512278	49512279	0.2037	rs2304204	-6.32	rs3745473	0.0182	-4.33	-4.9747	355	1	top1	0.018	0.046	4.97468	6.54e-07
Hippocampus	DNAH1	3	52316318	52316319	0.1441	rs2577831	-8.24	rs11714402	0.022096	-4.65	-1.8737	311	311	susie	0.076	0.00019	5.08412	3.69e-07
Hippocampus	CENPE	4	103198408	103198409	0.1084	rs7676765	-5.52	rs17219677	0.00742	3.68	2.5114	299	299	susie	0.025	0.024	5.16293	2.43e-07
Hippocampus	ZMAT2	5	140700333	140700334	0.1379	rs4451093	5.29	rs2163786	0.059269	4.49	3.9516	331	331	susie	0.069	0.00038	5.2173	1.82e-07
Hippocampus	CILP2	19	19538247	19538248	0.1434	rs2905424	6.32	rs4808931	0.047	4.06	5.2464	319	1	top1	0.047	0.003	5.24638	1.55e-07
Hippocampus	GOLGA2P7	15	84230135	84230136	0.4188	rs4643294	-6.52	rs11635505	0.20394	-5.95	-6.0317	193	193	susie	0.25	3.7e-12	5.3502	8.79e-08
Hippocampus	GOLGA6L10	15	82349474	82349475	0.4526	rs11631963	4.98	rs4778672	0.205183	-6.47	-3.5663	294	22	enet	0.29	6e-14	5.6816	1.33e-08
Hippocampus	MIR137HG	1	98049862	98049863	0.1842	rs1782810	-7.22	rs11165920	0.005816	-3.66	-5.7	340	1	top1	0.0058	0.16	5.7	1.2e-08
Hippocampus	PCDHA7	5	140834247	140834248	0.1417	rs4451093	5.29	rs10223116	0.019184	3.85	5.2931	344	344	susie	0.036	0.0083	5.7581	8.51e-09
Hippocampus	INO80E	16	29995293	29995294	0.1166	rs3814881	-6.76	rs4788204	0.007686	-3.29	-6.59322	182	182	susie	0.021	0.034	6.15222	7.64e-10
Hippocampus	WDR73	15	84654342	84654343	0.1134	rs17599989	-6.6	rs11634320	0.09496	-4.5	-6	326	326	susie	0.095	3.2e-05	6.3391	2.31e-10
Hippocampus	MPHOSPH9	12	123244013	123244014	0.0989	rs1609520	8.52	rs1727309	0.0537	3.97	4.48913	321	321	susie	0.057	0.0012	6.62	3.59e-11
Hippocampus	GLYCTK	3	52287088	52287089	0.2938	rs2577831	-8.24	rs11717383	0.102118	-5.55	-7.0517	295	295	susie	0.13	1.5e-06	7.01447	2.31e-12
Hippocampus	None	3	52732546	52732547	0.1277	rs2577831	-8.24	rs4282054	0.091779	-4.19	-7.1695	347	1	top1	0.092	4.5e-05	7.16949	7.53e-13
Hippocampus	NISCH	3	52455117	52455118	0.1765	rs2577831	-8.24	rs4481150	-0.00554	-3.64	-7.4839	319	1	enet	0.0063	0.16	7.48387	7.22e-14
Hippocampus	GNL3	3	52681155	52681156	0.1253	rs2577831	-8.24	rs1108842	0.068833	-4.61	-8.1724	342	1	top1	0.069	0.00039	8.17241	3.02e-16
Hypothalamus	PCCB	3	136250305	136250306	0.2461	rs7432375	7.55	rs1279831	0.13772	-5.43	7	261	261	susie	0.15	1.6e-07	-7.2636	3.77e-13
Hypothalamus	STAG1-DT	3	136752629	136752630	0.2546	rs7432375	7.55	rs696518	0.1818	-5.81	7	322	322	susie	0.18	3.6e-09	-7.1895	6.5e-13
Hypothalamus	MGAT3-AS1	22	39476821	39476822	0.2178	rs5750857	-5.21	rs5750825	-0.00172	-3.53	2.4198	375	375	susie	0.018	0.046	-6.8641	6.69e-12
Hypothalamus	None	12	123260969	123260970	0.0763	rs1609520	8.52	rs1790099	0.028409	-3.86	4.1481	314	314	susie	0.043	0.004	-6.73232	1.67e-11
Hypothalamus	SBNO1-AS1	12	123363867	123363868	0.3052	rs1609520	8.52	rs2280424	0.143721	-5.12	6.6744	310	310	susie	0.15	7.3e-08	-6.64319	3.07e-11
Hypothalamus	PPP1R13B-DT	14	103847720	103847721	0.1337	rs2295146	6.02	rs861528	5.18e-05	3.35	-1.8659	308	308	susie	0.05	0.002	-6.2729	3.54e-10
Hypothalamus	EFL1P1	15	84080167	84080168	0.2235	rs11635505	-6.03	rs950169	0.086347	4.51	-5.8438	200	200	susie	0.091	3.8e-05	-6.1353	8.5e-10
Hypothalamus	DPEP1	16	89613307	89613308	0.1262	rs154665	4.61	rs464349	0.029588	-4.22	3.5077	417	12	enet	0.051	0.0018	-6.0226	1.72e-09
Hypothalamus	STRC	15	43618799	43618800	0.3147	rs529611	-4.86	rs2927071	0.145233	6.02	-2.9395	221	8	enet	0.23	3.2e-11	-5.8454	5.05e-09
Hypothalamus	GPM6A-DT	4	175790306	175790307	0.3424	rs41533650	6.3	rs7673823	0.075764	-4.91	5.7692	336	1	top1	0.076	0.00017	-5.7692	7.96e-09
Hypothalamus	VPS29	12	110501558	110501559	0.095	rs28555214	5.94	rs4766500	0.007841	4	-4.8033	207	207	susie	0.035	0.0082	-5.69283	1.25e-08
Hypothalamus	CISD2	4	102868977	102868978	0.3378	rs7676765	-5.52	rs223452	0.034008	-5.17	5.2414	301	32	enet	0.1	1e-05	-5.6785	1.36e-08
Hypothalamus	ITIH4	3	52830738	52830739	0.4456	rs2577831	-8.24	rs6445538	0.35314	7.8	-6	357	10	lasso	0.36	2e-18	-5.5073	3.64e-08
Hypothalamus	LRRC37A	17	46292732	46292733	0.7765	rs4277389	-4.47	rs8072451	0.227343	6.68	-4.4565	71	10	enet	0.55	2.5e-31	-5.49476	3.91e-08
Hypothalamus	PCDHA13	5	140882642	140882643	0.0757	rs4451093	5.29	rs3756338	0.019101	-3.95	5.1897	351	351	susie	0.044	0.0036	-5.4213	5.92e-08
Hypothalamus	ASPHD1	16	29900374	29900375	0.2363	rs3814881	-6.76	rs7201384	0.12004	4.88	-5.1695	164	164	susie	0.13	1.3e-06	-5.4036	6.53e-08
Hypothalamus	MRM2	7	2242197	2242198	0.377	rs6461049	8.46	rs6461233	0.288	-7.05	5.35	409	1	top1	0.29	2.8e-14	-5.35	8.8e-08
Hypothalamus	LRRC37A2	17	46511510	46511511	0.7291	rs199536	4.19	rs199439	0.518708	9.53	-4.1064	126	41	enet	0.59	5.4e-35	-5.32533	1.01e-07
Hypothalamus	KRT17P2	17	18426860	18426861	0.2034	rs2955382	-3.55	rs854786	0.015819	-3.38	1.5441	248	248	susie	0.025	0.022	-5.23015	1.69e-07
Hypothalamus	RPRD2	1	150363090	150363091	0.2264	rs12063329	-4.52	rs16836940	0.050496	4.55	-4.2985	247	247	susie	0.053	0.0015	-5.11465	3.14e-07
Hypothalamus	TMED4	7	44582286	44582287	0.1902	rs11760674	-3.38	rs10236105	-0.00488	-3.35	2.1846	351	351	susie	0.018	0.045	-5.0661	4.06e-07
Hypothalamus	None	17	46267036	46267037	0.1387	rs4277389	-4.47	rs199449	0.165144	-5.66	4.1667	58	58	susie	0.17	2.1e-08	-5.00756	5.51e-07
Hypothalamus	THOC7	3	63863902	63863903	0.2859	rs704367	-5.24	rs832187	0.07946	4.64	-5	573	1	top1	0.079	0.00012	-5	5.73e-07
Hypothalamus	DND1P1	17	45585870	45585871	0.3704	rs4277389	-4.47	rs17763086	0.353245	7.85	-4.4457	107	21	enet	0.36	2.4e-18	-4.77816	1.77e-06
Hypothalamus	CSPG4P10	15	82459471	82459472	0.266	rs11631963	4.98	rs1145173	0.039619	4.15	4.8095	286	1	top1	0.04	0.0053	4.8095	1.51e-06
Hypothalamus	XPNPEP3	22	40857096	40857097	0.1385	rs5758264	4.97	rs138354	0.04826	4.56	3.5	260	260	susie	0.07	0.0003	4.8269	1.39e-06
Hypothalamus	CEBPZ	2	37231629	37231630	0.2956	rs1158218	-5.102	rs2888434	0.0753	-4.74	-4.5873	457	457	susie	0.093	3e-05	4.8663	1.14e-06
Hypothalamus	INO80E	16	29995293	29995294	0.1497	rs3814881	-6.76	rs12917712	0.032024	-3.89	-1.8261	182	182	susie	0.047	0.0026	4.9457	7.59e-07
Hypothalamus	SMDT1	22	42079690	42079691	0.2643	rs129857	-5.53	rs133380	0.14841	5.63	4.209	321	321	susie	0.16	3.7e-08	4.9981	5.79e-07
Hypothalamus	SF3B1	2	197435090	197435091	0.0968	rs4685	5.709	rs7564924	0.0593	-4.21	-5.0492	307	1	top1	0.059	0.0008	5.0492	4.44e-07
Hypothalamus	None	14	103695050	103695051	0.1651	rs2295146	6.02	rs12884809	0.0989	4.69	5.05	331	1	top1	0.099	1.8e-05	5.05	4.42e-07
Hypothalamus	PCDHA10	5	140855882	140855883	0.0962	rs4451093	5.29	rs10223116	0.059771	3.81	5.2931	348	1	top1	0.06	0.00077	5.2931	1.2e-07
Hypothalamus	GOLGA2P7	15	84230135	84230136	0.2979	rs4643294	-6.52	rs4842939	0.11165	-5.61	-5.7619	193	12	enet	0.23	1.8e-11	5.4159	6.1e-08
Hypothalamus	UBE2D3-AS1	4	102828159	102828160	0.0992	rs7676765	-5.52	rs1580278	0.012309	-3.61	-2.3906	296	11	enet	0.048	0.0024	5.9063	3.5e-09
Hypothalamus	NAGA	22	42070841	42070842	0.293	rs129857	-5.53	rs2142694	0.11567	5.4	5.2568	321	321	susie	0.14	2.3e-07	5.9102	3.42e-09
Hypothalamus	PPM1M	3	52245792	52245793	0.2074	rs2577831	-8.24	rs353547	0.08897	-4.72	-6.2712	284	9	enet	0.1	1.4e-05	5.9976	2e-09
Hypothalamus	XRCC3	14	103715503	103715504	0.1663	rs2295146	6.02	rs3759579	0.0229	-3.47	-2.5072	327	327	susie	0.036	0.0074	6.2483	4.15e-10
Hypothalamus	AS3MT	10	102869515	102869516	0.4485	rs4147157	-8.65	rs7085104	0.379447	8.07	6.2833	339	1	top1	0.38	2.3e-19	6.28333	3.31e-10
Hypothalamus	None	10	102914584	102914585	0.1385	rs4147157	-8.65	rs4917985	0.02086	3.85	6.6667	338	338	susie	0.05	0.0019	6.60557	3.96e-11
Hypothalamus	None	3	52732546	52732547	0.0858	rs2577831	-8.24	rs6778735	0.0204	-4.08	-6.9492	346	346	susie	0.035	0.0087	7.3395	2.14e-13
Hypothalamus	GNL3	3	52681155	52681156	0.2636	rs2577831	-8.24	rs13083798	0.19184	-6.03	-7.9655	341	1	top1	0.19	1.4e-09	7.9655	1.65e-15
Nucleus accumbens basal ganglia	PCCB	3	136250305	136250306	0.2583	rs7432375	7.55	rs11717954	0.183664	-6.74	7.3	261	261	susie	0.2	9.8e-12	-7.27555	3.45e-13
Nucleus accumbens basal ganglia	VPS9D1	16	89720983	89720984	0.2126	rs154665	4.608	rs1110331	0.084528	-5.52	3.6269	378	11	enet	0.16	3.4e-09	-7.03596	1.98e-12
Nucleus accumbens basal ganglia	SBNO1-AS1	12	123363867	123363868	0.3136	rs1609520	8.52	rs2280424	0.151497	-5.83	6.67442	315	315	susie	0.21	5.5e-12	-6.43432	1.24e-10
Nucleus accumbens basal ganglia	STAG1-DT	3	136752629	136752630	0.1096	rs7432375	7.55	rs10935183	0.055266	-4.52	7.4333	322	11	enet	0.072	6.4e-05	-6.4078	1.48e-10
Nucleus accumbens basal ganglia	GPM6A-DT	4	175790306	175790307	0.4526	rs41533650	6.3	rs7673823	0.187566	-6.22	5.7692	334	1	top1	0.19	7.3e-11	-5.76923	7.96e-09
Nucleus accumbens basal ganglia	MRM2	7	2242197	2242198	0.4223	rs6461049	8.46	rs7787274	0.287167	-7.81	5.7833	410	7	lasso	0.31	6.4e-18	-5.6918	1.26e-08
Nucleus accumbens basal ganglia	LRRC37A2	17	46511510	46511511	0.7253	rs199536	4.19	rs199443	0.517	10.43	-4.0851	126	28	enet	0.62	7e-44	-5.59446	2.21e-08
Nucleus accumbens basal ganglia	TYW5	2	199948471	199948472	0.1997	rs281771	7.194	rs281767	0.152	-5.87	5.25	327	1	top1	0.15	6.2e-09	-5.25	1.52e-07
Nucleus accumbens basal ganglia	None	17	46267036	46267037	0.222	rs4277389	-4.47	rs17689471	0.342	8.37	-4.4565	58	18	enet	0.34	3.1e-20	-5.18733	2.13e-07
Nucleus accumbens basal ganglia	HARS1	5	140692023	140692024	0.0936	rs4451093	5.29	rs778584	0.0488	-4.73	4	329	329	susie	0.068	0.0001	-5.12072	3.04e-07
Nucleus accumbens basal ganglia	None	17	46260605	46260606	0.3401	rs4277389	-4.47	rs199443	0.516	10.73	-4.0851	58	25	enet	0.56	8.4e-38	-5.10602	3.29e-07
Nucleus accumbens basal ganglia	LRRC37A	17	46292732	46292733	0.8082	rs4277389	-4.47	rs17698176	0.247	7.01	-1	71	16	enet	0.61	1.2e-42	-5.02818	4.95e-07
Nucleus accumbens basal ganglia	NUP50	22	45163840	45163841	0.3044	rs6007500	-4.23	rs8135904	0.18	6.9	-3.9231	638	10	enet	0.21	4.2e-12	-5.022	5.11e-07
Nucleus accumbens basal ganglia	CENPM	22	41947163	41947164	0.2961	rs129857	-5.53	rs8135804	0.159	6.98	-3.7273	326	10	enet	0.24	9.3e-14	-4.9741	6.56e-07
Nucleus accumbens basal ganglia	ARHGAP40	20	38601933	38601934	0.144	rs4812319	-6.17	rs1569707	-0.00268	3.25	-0.6129	454	454	susie	0.033	0.0058	-4.8991	9.63e-07
Nucleus accumbens basal ganglia	VPS29	12	110501558	110501559	0.1376	rs28555214	5.94	rs7976889	0.130482	5.5	-4.85246	207	1	top1	0.13	7.7e-08	-4.85246	1.22e-06
Nucleus accumbens basal ganglia	CYP2D6	22	42130905	42130906	0.483	rs129857	-5.53	rs2142694	0.523	-10.46	5.2568	331	4	lasso	0.54	2.2e-35	-4.8215	1.42e-06
Nucleus accumbens basal ganglia	SLC9C2	1	173602770	173602771	0.2773	rs6695327	4.93	rs12561796	0.162731	5.77	-4.77273	282	1	top1	0.16	1.6e-09	-4.77273	1.82e-06
Nucleus accumbens basal ganglia	PCDHA8	5	140841186	140841187	0.109	rs4451093	5.29	rs31872	0.0163	3.8	1.5303	344	344	susie	0.042	0.0021	4.7923	1.65e-06
Nucleus accumbens basal ganglia	PCDHA10	5	140855882	140855883	0.1575	rs4451093	5.29	rs753280	0.112	6.02	4.3387	347	27	enet	0.14	2.1e-08	4.80163	1.57e-06
Nucleus accumbens basal ganglia	TRIM54	2	27282391	27282392	0.1258	rs6547796	3.553	rs6734059	0.00734	-3.15	-3.1978	270	270	susie	0.032	0.0062	4.89515	9.82e-07
Nucleus accumbens basal ganglia	RERE	1	8817642	8817643	0.1645	rs172531	5.45	rs2708633	0.14269	5.77	3.91139	364	364	susie	0.16	4e-09	4.91457	8.9e-07
Nucleus accumbens basal ganglia	LINC03022	8	10474564	10474565	0.1409	rs3088186	4.24	rs6994059	0.0026	3.91	2.2676	688	688	susie	0.028	0.0097	5.06128	4.16e-07
Nucleus accumbens basal ganglia	FCGRT	19	49512278	49512279	0.2059	rs2304204	-6.32	rs3745473	0.047323	-4.38	-4.9747	354	354	susie	0.055	0.00048	5.07036	3.97e-07
Nucleus accumbens basal ganglia	None	12	50123363	50123364	0.3957	rs844347	5.08	rs2272391	0.29158	7.8	3.8806	303	21	enet	0.31	2.6e-18	5.15365	2.55e-07
Nucleus accumbens basal ganglia	None	15	43684338	43684339	0.3682	rs529611	-4.86	rs2927071	0.125	-5.8	-2.9621	227	11	enet	0.16	3e-09	5.1941	2.06e-07
Nucleus accumbens basal ganglia	CILP2	19	19538247	19538248	0.1621	rs2905424	6.32	rs1064395	0.183692	6.81	4.5955	319	319	susie	0.21	7e-12	5.22691	1.72e-07
Nucleus accumbens basal ganglia	BTBD1	15	83067333	83067334	0.1493	rs11631963	4.98	rs716886	0.0153	-4.34	-1.9241	309	17	enet	0.035	0.0043	5.4544	4.91e-08
Nucleus accumbens basal ganglia	None	1	97968813	97968814	0.1211	rs1782810	-7.22	rs9662719	0.033123	-3.89	-5.66667	371	1	top1	0.033	0.0055	5.66667	1.46e-08
Nucleus accumbens basal ganglia	QPCT	2	37344573	37344574	0.1907	rs1158218	-5.102	rs3770752	0.00554	-4.02	-4.98361	461	461	susie	0.012	0.066	5.79958	6.65e-09
Nucleus accumbens basal ganglia	HAPLN4	19	19262795	19262796	0.1414	rs2905424	6.32	rs3761081	0.001384	-3.38	-1.2674	310	310	susie	0.018	0.032	6.07608	1.23e-09
Nucleus accumbens basal ganglia	NAGA	22	42070841	42070842	0.3252	rs129857	-5.53	rs133373	0.241	7.5	4.3846	321	24	enet	0.28	3.8e-16	6.238	4.43e-10
Nucleus accumbens basal ganglia	GOLGA2P7	15	84230135	84230136	0.3084	rs4643294	-6.52	rs11633075	0.13	-5.66	-5.8889	193	25	enet	0.19	6.8e-11	6.3292	2.47e-10
Nucleus accumbens basal ganglia	INO80E	16	29995293	29995294	0.0809	rs3814881	-6.763	rs4788204	0.015377	-3.58	-6.5932	182	1	top1	0.015	0.043	6.59322	4.3e-11
Nucleus accumbens basal ganglia	GLT8D1	3	52705634	52705635	0.0915	rs2577831	-8.24	rs1075653	0.033742	-4.31	-5.85	340	340	susie	0.048	0.00097	7.02224	2.18e-12
Nucleus accumbens basal ganglia	None	3	52732546	52732547	0.1075	rs2577831	-8.24	rs13083798	0.005327	-4.06	-7.9655	347	347	susie	0.027	0.011	7.43551	1.04e-13
Nucleus accumbens basal ganglia	GNL3	3	52681155	52681156	0.085	rs2577831	-8.24	rs1108842	0.051552	-4.18	-8.1724	342	1	top1	0.052	0.00068	8.17241	3.02e-16
Pituitary	ARL6IP4	12	122981649	122981650	0.0943	rs1609520	8.52	rs1727307	-0.00162	-3.19	7.9677	295	1	top1	-0.0016	0.43	-7.9677	1.62e-15
Pituitary	PCCB	3	136250305	136250306	0.1825	rs7432375	7.55	rs556788	0.088894	-5.46	7.25	261	261	susie	0.1	3.5e-07	-7.27248	3.53e-13
Pituitary	STAG1-DT	3	136752629	136752630	0.1132	rs7432375	7.55	rs4408829	0.081117	-5.08	7.25	322	1	top1	0.081	5e-06	-7.25	4.17e-13
Pituitary	MRM2	7	2242197	2242198	0.2749	rs6461049	8.46	rs3757440	0.079336	-6.46	5.7167	410	9	lasso	0.12	3.4e-08	-7.03678	1.97e-12
Pituitary	SBNO1-AS1	12	123363867	123363868	0.3717	rs1609520	8.52	rs2280424	0.176	-7.43	6.6744	315	315	susie	0.29	2.1e-19	-6.3363	2.35e-10
Pituitary	URAHP	16	90047772	90047773	0.1903	rs154665	4.61	rs4785612	0.078598	4.37	-2.6	236	14	enet	0.087	2.2e-06	-6.23149	4.62e-10
Pituitary	IGSF9B	11	133956984	133956985	0.526	rs893949	5.55	rs502834	0.178861	7.69	-4.9733	508	28	enet	0.28	1.6e-18	-6.10575	1.02e-09
Pituitary	IRF3	19	49665140	49665141	0.1571	rs2304204	-6.32	rs2304206	0.103	5.36	-6.2877	313	5	lasso	0.11	8e-08	-6.02521	1.69e-09
Pituitary	LINC00933	15	84570923	84570924	0.3434	rs17599989	-6.6	rs11633075	0.312388	8.8	-5.8889	311	12	enet	0.32	1.2e-21	-5.9668	2.42e-09
Pituitary	SFMBT1	3	53046067	53046068	0.0614	rs2577831	-8.24	rs9876403	0.028254	3.84	-5.65625	344	344	susie	0.04	0.0012	-5.72879	1.01e-08
Pituitary	None	7	137354482	137354483	0.2788	rs983708	-7.83	rs320692	0.214945	-7.31	5.7119	405	1	top1	0.21	3e-14	-5.71186	1.12e-08
Pituitary	FAM215B	17	46562794	46562795	0.1779	rs199536	4.19	rs199439	0.141	6.54	-4.1064	126	126	susie	0.16	1.3e-10	-5.53703	3.08e-08
Pituitary	DNM1P51	15	84411700	84411701	0.2235	rs17599989	-6.6	rs1107179	0.025543	4.44	-4.3134	257	257	susie	0.093	1.1e-06	-5.5293	3.21e-08
Pituitary	ACTG1P22	2	57755427	57755428	0.1048	rs11682175	6.568	rs10496078	0.010942	4.14	-5.20779	375	2	lasso	0.035	0.0023	-5.4467	5.13e-08
Pituitary	KMT5A	12	123383772	123383773	0.1399	rs1609520	8.52	rs28532037	0.0388	-4.94	4.2895	317	317	susie	0.052	0.00023	-5.3192	1.04e-07
Pituitary	None	5	141118679	141118680	0.0797	rs4451093	5.29	rs2098058	0.00542	-3.98	5.2414	403	2	lasso	0.018	0.021	-5.24123	1.6e-07
Pituitary	PCDHA1	5	140786135	140786136	0.0974	rs4451093	5.29	rs6891995	0.122	-5.69	5.1897	332	1	top1	0.12	2e-08	-5.18966	2.11e-07
Pituitary	PCDHA2	5	140794851	140794852	0.1956	rs4451093	5.29	rs4451093	0.197	-7.16	5.2931	334	334	susie	0.2	3.2e-13	-5.16004	2.47e-07
Pituitary	PCDHA3	5	140801091	140801092	0.0791	rs4451093	5.29	rs2878996	0.0238	-4.1	3.6984	340	340	susie	0.048	0.0004	-5.06808	4.02e-07
Pituitary	LINC01068	13	79566726	79566727	0.3313	rs9318627	-5.54	rs1475797	0.29369	8.38	-5.0132	339	1	top1	0.29	1e-19	-5.0132	5.35e-07
Pituitary	FOXN2	2	48314636	48314637	0.6285	rs10153773	-4.385	rs11680254	0.395613	7.5	-2.5977	302	31	enet	0.44	5e-32	-5.0075	5.51e-07
Pituitary	CSPG4P12	15	85191437	85191438	0.366	rs17599989	-6.6	rs2342120	0.108893	5.6	-0.6164	490	490	susie	0.18	2.8e-12	-4.967	6.8e-07
Pituitary	YJEFN3	19	19529363	19529364	0.1369	rs2905424	6.32	rs4808934	0.0597	-5.17	4.6136	316	24	enet	0.11	1e-07	-4.94474	7.62e-07
Pituitary	MLXIP	12	122078721	122078722	0.0796	rs4758685	-5.17	rs11043307	-0.000478	3.53	-4.1818	324	324	susie	0.011	0.055	-4.8873	1.02e-06
Pituitary	YPEL3	16	30096243	30096244	0.3567	rs3814881	-6.76	rs12933575	0.341629	9.3	-4.5938	200	10	enet	0.36	7.4e-25	-4.82785	1.38e-06
Pituitary	CACNB2	10	18140676	18140677	0.1238	rs7893279	-5.47	rs7898513	0.055608	4.54	-4.8161	512	1	top1	0.056	0.00015	-4.8161	1.46e-06
Pituitary	SLC9C2	1	173602770	173602771	0.3356	rs6695327	4.93	rs12561796	0.291071	8.3	-4.7727	283	1	top1	0.29	1.6e-19	-4.77273	1.82e-06
Pituitary	GOLGA2P10	15	82513949	82513950	0.3732	rs11631963	4.98	rs10906984	0.192627	7.11	4.95	280	37	enet	0.21	4.9e-14	4.7698	1.84e-06
Pituitary	SRPK2	7	105399307	105399308	0.141	rs2057884	6.5	rs2097942	0.066367	-4.96	-5.05	382	382	susie	0.074	1.3e-05	4.82237	1.42e-06
Pituitary	LINC02166	16	89686568	89686569	0.4492	rs154665	4.61	rs2115401	0.238313	-7.76	-3.5469	391	391	susie	0.27	5.9e-18	4.86132	1.17e-06
Pituitary	CPNE8	12	38907429	38907430	0.1016	rs7311662	-6.12	rs1463209	0.000814	-3.47	-4.7797	317	317	susie	0.051	0.00028	4.8692	1.12e-06
Pituitary	HAPLN4	19	19262795	19262796	0.0972	rs2905424	6.32	rs2074296	0.0728	4.59	4.8806	310	1	top1	0.073	1.5e-05	4.8806	1.06e-06
Pituitary	DCTPP1	16	30424532	30424533	0.0943	rs3814881	-6.76	rs8050812	0.011676	-3.51	-1.5128	168	168	susie	0.036	0.0019	5.06106	4.17e-07
Pituitary	NPM1P46	2	197380891	197380892	0.0879	rs4685	5.709	rs1429414	0.012098	-3.48	-4.46667	319	319	susie	0.015	0.032	5.0614	4.16e-07
Pituitary	TRIM8-DT	10	102644139	102644140	0.0952	rs4147157	-8.65	rs7083450	0.017803	3.93	1.2809	347	14	enet	0.019	0.019	5.1039	3.33e-07
Pituitary	SDHCP4	11	17436180	17436181	0.0822	rs7950189	3.97	rs4356203	-0.004236	3.13	3.4493	508	508	susie	0.03	0.0045	5.23223	1.67e-07
Pituitary	TRIM8	10	102644495	102644496	0.0852	rs4147157	-8.65	rs7917772	0.004585	3.77	5	347	9	enet	0.028	0.0057	5.2882	1.24e-07
Pituitary	GOLGA2P7	15	84230135	84230136	0.3536	rs4643294	-6.52	rs11633534	0.100894	-6.22	-6.0781	193	31	enet	0.18	1e-11	5.3031	1.14e-07
Pituitary	C10orf95-AS1	10	102449816	102449817	0.0747	rs4147157	-8.65	rs10786706	0.001269	4.03	4.9492	317	317	susie	0.02	0.018	5.3988	6.71e-08
Pituitary	RFTN2	2	197676044	197676045	0.0892	rs4685	5.709	rs4850808	0.019751	-4.15	-3.9322	301	301	susie	0.02	0.016	5.4334	5.53e-08
Pituitary	PCDHA10	5	140855882	140855883	0.0888	rs4451093	5.29	rs10223116	-0.00144	3.78	5.2931	349	349	susie	0.0042	0.16	5.48624	4.11e-08
Pituitary	PCDHA4	5	140806928	140806929	0.0747	rs4451093	5.29	rs10223116	0.0528	4.35	5.2931	341	341	susie	0.058	0.0001	5.49011	4.02e-08
Pituitary	OGFOD2	12	122974682	122974683	0.0922	rs1609520	8.52	rs1879380	-0.00265	3.28	4.2527	296	296	susie	-0.0023	0.49	5.6099	2.02e-08
Pituitary	CYP2D7	22	42144576	42144577	0.3671	rs129857	-5.53	rs133368	0.349128	-9.54	-4.7213	330	25	enet	0.38	3.2e-26	5.68337	1.32e-08
Pituitary	SF3B1	2	197435090	197435091	0.0938	rs4685	5.709	rs4685	0.044371	4.03	5.70886	307	1	top1	0.044	0.00065	5.7089	1.14e-08
Pituitary	XRCC3	14	103715503	103715504	0.1788	rs2295146	6.02	rs4906356	0.0627	5.28	5.1311	327	19	enet	0.11	1.9e-07	5.81501	6.06e-09
Pituitary	None	12	123260969	123260970	0.079	rs1609520	8.52	rs3782289	0.044	4.36	6.1494	319	2	lasso	0.055	0.00016	5.8724	4.29e-09
Pituitary	GOLGA6L10	15	82349474	82349475	0.5714	rs11631963	4.98	rs8034801	0.396642	-9.92	-2.5119	294	34	enet	0.49	4.9e-36	5.925	3.12e-09
Pituitary	PCDHA7	5	140834247	140834248	0.0942	rs4451093	5.29	rs155808	0.00554	3.87	3.0758	346	346	susie	0.036	0.0018	5.9556	2.59e-09
Pituitary	WDR73	15	84654342	84654343	0.1395	rs17599989	-6.6	rs17532346	0.130436	-5.96	-6.0938	327	11	enet	0.14	9.7e-10	6.0737	1.25e-09
Pituitary	TMEM219	16	29940884	29940885	0.1286	rs3814881	-6.76	rs8043883	0.022564	-3.77	-4.6094	166	166	susie	0.038	0.0014	6.13561	8.48e-10
Pituitary	TKT	3	53256030	53256031	0.0794	rs2710323	-8.24	rs17307289	0.002571	3.29	1.02899	386	386	susie	0.0069	0.11	6.15936	7.3e-10
Pituitary	NAGA	22	42070841	42070842	0.3831	rs129857	-5.53	rs133373	0.365803	9.37	4.3846	315	18	enet	0.4	5.5e-28	6.31335	2.73e-10
Pituitary	AS3MT	10	102869515	102869516	0.4725	rs4147157	-8.65	rs7096169	0.482154	10.78	6.4667	339	339	susie	0.49	3.7e-36	6.4187	1.37e-10
Pituitary	INO80E	16	29995293	29995294	0.3061	rs3814881	-6.76	rs9932702	0.295718	-8.77	-6.5932	182	182	susie	0.31	1.1e-20	6.59955	4.12e-11
Pituitary	NEK4	3	52770948	52770949	0.0713	rs2577831	-8.24	rs13071584	0.006261	-4.06	-7.0339	357	357	susie	0.039	0.0012	6.97761	3e-12
Pituitary	GLYCTK	3	52287088	52287089	0.2121	rs2577831	-8.24	rs9311474	0.184154	-6.82	-7.2069	296	296	susie	0.19	1.4e-12	7.08991	1.34e-12
Pituitary	TSSK6	19	19515684	19515685	0.1155	rs2905424	6.32	rs4808931	0.0446	4.78	5.2464	319	319	susie	0.075	1.1e-05	7.40365	1.32e-13
Pituitary	FES	15	90883694	90883695	0.1814	rs4702	7.77	rs1894401	0.076969	-4.63	-7.4068	460	1	top1	0.077	8.7e-06	7.4068	1.29e-13
Pituitary	PSD	10	102421538	102421539	0.1165	rs4147157	-8.65	rs7085104	0.000891	3.77	6.2833	321	8	enet	0.039	0.0013	7.4677	8.16e-14
Pituitary	NT5DC2	3	52535053	52535054	0.0656	rs2577831	-8.24	rs7614981	0.018496	-4.08	-7.27586	327	327	susie	0.031	0.0038	7.58971	3.21e-14
Pituitary	GNL3	3	52681155	52681156	0.103	rs2577831	-8.24	rs13081028	0.068755	-5.65	-6.94915	343	343	susie	0.098	5.1e-07	7.91497	2.47e-15
Pituitary	ABCB9	12	122981569	122981570	0.073	rs1609520	8.52	rs12316131	0.00501	3.8	4.2111	295	295	susie	0.022	0.013	8.0435	8.73e-16
Putamen basal ganglia	CCDC62	12	122774326	122774327	0.1224	rs1609520	8.52	rs10773000	-0.001549	-3.13	6.48333	295	13	enet	-0.0013	0.38	-8.13571	4.1e-16
Putamen basal ganglia	PCCB	3	136250305	136250306	0.2676	rs7432375	7.55	rs10935177	0.108577	-5.04	6.4746	261	261	susie	0.13	1.3e-06	-7.3001	2.88e-13
Putamen basal ganglia	STRC	15	43618799	43618800	0.3963	rs529611	-4.86	rs11070410	0.212308	6.48	-4.6905	221	16	enet	0.22	6.6e-11	-6.87617	6.15e-12
Putamen basal ganglia	SBNO1-AS1	12	123363867	123363868	0.3181	rs1609520	8.52	rs2280424	0.126672	-5.41	6.67442	315	315	susie	0.15	9.1e-08	-6.3267	2.5e-10
Putamen basal ganglia	VPS9D1	16	89720983	89720984	0.2319	rs154665	4.61	rs9935559	0.097101	-5.06	3.8919	382	6	enet	0.11	4.6e-06	-6.2975	3.02e-10
Putamen basal ganglia	URAHP	16	90047772	90047773	0.4533	rs154665	4.61	rs258322	0.000582	-3.68	-0.0455	240	240	susie	0.078	0.00013	-6.212	5.23e-10
Putamen basal ganglia	ITIH4	3	52830738	52830739	0.489	rs2577831	-8.24	rs2276817	0.405011	8.29	-6.1846	358	1	top1	0.41	6.6e-21	-6.1846	6.23e-10
Putamen basal ganglia	MRM2	7	2242197	2242198	0.2836	rs6461049	8.46	rs3757440	0.228	-6.31	5.7167	410	1	top1	0.23	2.7e-11	-5.71667	1.09e-08
Putamen basal ganglia	SBNO1	12	123350440	123350441	0.1101	rs1609520	8.52	rs6488868	0.024994	-3.65	2.72289	310	3	lasso	0.032	0.011	-5.49267	3.96e-08
Putamen basal ganglia	ASPHD1	16	29900374	29900375	0.0997	rs3814881	-6.76	rs10083738	0.112903	4.85	-5.569	164	164	susie	0.12	3.5e-06	-5.4722	4.45e-08
Putamen basal ganglia	None	17	46267036	46267037	0.197	rs4277389	-4.47	rs199443	0.215	7.13	-4.0851	58	24	enet	0.24	7.4e-12	-5.41559	6.11e-08
Putamen basal ganglia	LRRC37A2	17	46511510	46511511	0.5986	rs199536	4.19	rs199439	0.435	9.21	-4.1064	126	23	enet	0.49	7.7e-27	-5.39766	6.75e-08
Putamen basal ganglia	LINC01239	9	22646199	22646200	0.2698	rs505061	4.76	rs505061	0.055116	-4.62	4.7568	412	6	lasso	0.062	0.0006	-5.3002	1.16e-07
Putamen basal ganglia	None	5	44826075	44826076	0.1801	rs9292918	6.7	rs727305	0.044893	4.97	-3.9692	203	203	susie	0.097	2.1e-05	-5.2711	1.36e-07
Putamen basal ganglia	GATAD2A	19	19385825	19385826	0.166	rs2905424	6.32	rs4808200	0.104194	-4.45	5.2333	304	1	top1	0.1	1e-05	-5.23333	1.66e-07
Putamen basal ganglia	PTP4A2P2	11	134124328	134124329	0.3406	rs893949	5.55	rs597320	-0.001538	3.68	-2.6623	527	527	susie	0.078	0.00013	-5.20173	1.97e-07
Putamen basal ganglia	LRRC37A	17	46292732	46292733	0.8368	rs4277389	-4.47	rs17698176	0.179	6.09	-1	71	13	enet	0.59	2.2e-34	-5.1792	2.23e-07
Putamen basal ganglia	TYW5	2	199948471	199948472	0.2011	rs281771	7.194	rs281767	0.109	-5.24	5.25	328	328	susie	0.12	1.6e-06	-5.14393	2.69e-07
Putamen basal ganglia	THOC7	3	63863902	63863903	0.2915	rs704367	-5.24	rs832187	0.112542	5.15	-5	574	1	top1	0.11	4.6e-06	-5	5.73e-07
Putamen basal ganglia	PRR12	19	49591642	49591643	0.271	rs2304204	-6.32	rs7251877	0.070749	4.62	-4.9595	352	2	lasso	0.086	6.1e-05	-4.97166	6.64e-07
Putamen basal ganglia	TNFRSF13C	22	41926817	41926818	0.166	rs129857	-5.53	rs17379759	0.057499	4.25	-3.8241	329	31	enet	0.074	0.0002	-4.9559	7.2e-07
Putamen basal ganglia	VPS29	12	110501558	110501559	0.1473	rs28555214	5.94	rs4766500	0.109473	5.1	-4.80328	208	1	top1	0.11	6.2e-06	-4.80328	1.56e-06
Putamen basal ganglia	None	22	42138105	42138106	0.212	rs129857	-5.53	rs4147638	0.111781	-4.93	-4.7213	336	336	susie	0.13	1.2e-06	4.7614	1.92e-06
Putamen basal ganglia	BTBD1	15	83067333	83067334	0.3027	rs11631963	4.98	rs2123157	0.066729	4.98	1.2027	309	309	susie	0.11	6.4e-06	4.76944	1.85e-06
Putamen basal ganglia	ANKRD45	1	173669861	173669862	0.1585	rs6695327	4.93	rs12561796	0.017069	-3.58	-4.7727	270	1	top1	0.017	0.049	4.77273	1.82e-06
Putamen basal ganglia	CILP2	19	19538247	19538248	0.256	rs2905424	6.32	rs6511027	0.185009	6.18	4.7938	319	319	susie	0.22	5.3e-11	4.82079	1.43e-06
Putamen basal ganglia	RERE	1	8817642	8817643	0.1882	rs172531	5.45	rs6678140	0.173926	5.63	4.9194	364	1	top1	0.17	9.2e-09	4.91936	8.68e-07
Putamen basal ganglia	PIGO	9	35096600	35096601	0.1506	rs4879846	3.49	rs10972284	0.061078	4.72	3.4189	330	330	susie	0.089	4.6e-05	5.1023	3.36e-07
Putamen basal ganglia	GOLGA2P7	15	84230135	84230136	0.3607	rs4643294	-6.52	rs3762168	0.076532	5.36	2.2632	193	15	enet	0.18	4.5e-09	5.12807	2.93e-07
Putamen basal ganglia	PCDHA8	5	140841186	140841187	0.1043	rs4451093	5.29	rs10060640	0.004841	3.38	5.1034	344	344	susie	0.025	0.021	5.1411	2.73e-07
Putamen basal ganglia	CYP2D7	22	42144576	42144577	0.427	rs129857	-5.53	rs133380	0.211222	6.94	4.209	335	335	susie	0.39	9.6e-20	5.1559	2.52e-07
Putamen basal ganglia	DIP2B	12	50505106	50505107	0.1264	rs844347	5.08	rs10876041	0.035018	4.32	1.28788	293	31	enet	0.079	0.00012	5.17168	2.32e-07
Putamen basal ganglia	AS3MT	10	102869515	102869516	0.422	rs4147157	-8.65	rs7096169	0.248008	6.55	6.4667	339	7	lasso	0.28	4.8e-14	5.2757	1.32e-07
Putamen basal ganglia	GOLGA2P10	15	82513949	82513950	0.334	rs11631963	4.98	rs4779050	0.050033	4.5	4.9667	280	26	enet	0.083	8.6e-05	5.31636	1.06e-07
Putamen basal ganglia	FCGRT	19	49512278	49512279	0.185	rs2304204	-6.32	rs7249925	0.072007	-4.8	-4.9041	355	355	susie	0.086	6.1e-05	5.496	3.88e-08
Putamen basal ganglia	PCDHA10	5	140855882	140855883	0.1471	rs4451093	5.29	rs251370	0.054685	4.35	4.9655	347	347	susie	0.057	0.001	5.5686	2.57e-08
Putamen basal ganglia	NAGA	22	42070841	42070842	0.175	rs129857	-5.53	rs133335	0.096073	-5.08	-4.7458	321	321	susie	0.1	1.1e-05	5.8225	5.8e-09
Putamen basal ganglia	XRCC3	14	103715503	103715504	0.13	rs2295146	6.02	rs4906356	0.006175	3.38	5.1311	327	327	susie	0.016	0.056	6.1466	7.92e-10
Putamen basal ganglia	INO80E	16	29995293	29995294	0.2046	rs3814881	-6.76	rs11150576	0.099622	-4.59	-6.0476	182	182	susie	0.11	8.2e-06	6.5572	5.48e-11
Putamen basal ganglia	POC1A	3	52154689	52154690	0.1138	rs2577831	-8.24	rs2289249	0.062088	-4.3	-6.8305	264	264	susie	0.09	4.1e-05	6.7721	1.27e-11
Putamen basal ganglia	None	3	52732546	52732547	0.1102	rs2577831	-8.24	rs1014969	0.097747	-4.77	-6.873	347	1	top1	0.098	2e-05	6.873	6.29e-12
Putamen basal ganglia	None	15	43684338	43684339	0.4449	rs529611	-4.86	rs2927071	0.134683	-5.54	-2.9621	227	5	lasso	0.18	4.5e-09	6.97059	3.16e-12
Putamen basal ganglia	GNL3	3	52681155	52681156	0.2829	rs2577831	-8.24	rs1108842	0.082219	-4.91	-8.1724	342	342	susie	0.14	4e-07	7.5828	3.38e-14
Spinal cord cervical c-1	SPATA33	16	89657845	89657846	0.248	rs154665	4.61	rs3809646	0.0347	-3.76	4.0946	401	401	susie	0.053	0.0056	-8.3779	5.39e-17
Spinal cord cervical c-1	STAG1-DT	3	136752629	136752630	0.2823	rs7432375	7.55	rs6791142	0.203	-5.58	7.4333	322	322	susie	0.22	1.5e-08	-7.1746	7.25e-13
Spinal cord cervical c-1	PCCB	3	136250305	136250306	0.1817	rs7432375	7.55	rs1153877	-0.00154	-3.43	7.25	261	261	susie	0.017	0.081	-7.0779	1.46e-12
Spinal cord cervical c-1	SBNO1-AS1	12	123363867	123363868	0.54	rs1609520	8.52	rs2280424	0.26448	-5.96	6.67442	314	17	lasso	0.33	1.4e-12	-6.7125	1.91e-11
Spinal cord cervical c-1	ITIH4	3	52830738	52830739	0.4682	rs2577831	-8.24	rs2276817	0.363	6.89	-6.1846	358	10	lasso	0.38	1.3e-14	-6.2344	4.54e-10
Spinal cord cervical c-1	PTOV1-AS2	19	49859288	49859289	0.3562	rs2304204	-6.32	rs12104272	0.023064	3.78	-6.26866	339	5	lasso	0.053	0.0053	-6.1796	6.43e-10
Spinal cord cervical c-1	MAU2	19	19320844	19320845	0.1555	rs2905424	6.32	rs2905421	0.085755	-4.3	5.62295	321	321	susie	0.1	0.00014	-5.4986	3.83e-08
Spinal cord cervical c-1	CISD2	4	102868977	102868978	0.126	rs7676765	-5.52	rs223482	0.11922	-4.38	5.3103	301	1	top1	0.12	4.4e-05	-5.31034	1.09e-07
Spinal cord cervical c-1	MRM2	7	2242197	2242198	0.4801	rs6461049	8.46	rs3757440	0.18705	-5.89	5.7167	409	10	lasso	0.27	2.6e-10	-5.27097	1.36e-07
Spinal cord cervical c-1	TBX6	16	30091886	30091887	0.206	rs3814881	-6.76	rs3809624	0.08966	-4.62	4.4697	200	200	susie	0.1	0.00016	-5.2112	1.88e-07
Spinal cord cervical c-1	CSPG4P12	15	85191437	85191438	0.282	rs17599989	-6.6	rs4643294	0.0802	4.36	-6.5238	490	20	enet	0.18	5.5e-07	-5.06168	4.16e-07
Spinal cord cervical c-1	SLC9C2	1	173602770	173602771	0.2024	rs6695327	4.93	rs12561796	0.027002	4.5	-4.77273	283	283	susie	0.067	0.002	-5.04562	4.52e-07
Spinal cord cervical c-1	LRRC37A	17	46292732	46292733	0.7048	rs4277389	-4.47	rs17689471	0.18107	5.54	-4.4565	71	27	enet	0.41	3.2e-16	-4.9454	7.6e-07
Spinal cord cervical c-1	VPS29	12	110501558	110501559	0.195	rs28555214	5.94	rs7976889	0.062816	3.98	-4.85246	207	1	top1	0.063	0.0027	-4.8525	1.22e-06
Spinal cord cervical c-1	None	22	42138105	42138106	0.178	rs129857	-5.53	rs4147638	0.120647	-4.63	-4.7213	336	336	susie	0.12	3e-05	4.779	1.76e-06
Spinal cord cervical c-1	TKT	3	53256030	53256031	0.3832	rs2710323	-8.24	rs6798771	0.276	-6.41	-5.2833	386	4	lasso	0.34	3e-13	4.8183	1.45e-06
Spinal cord cervical c-1	CRHR1	17	45784279	45784280	0.0967	rs4277389	-4.47	rs173365	0.058	-3.36	-2.6197	28	28	susie	0.075	0.0011	4.8312	1.36e-06
Spinal cord cervical c-1	None	9	93437120	93437121	0.425	rs7853605	4.8	rs7025805	0.174039	5.39	4.6111	471	471	susie	0.19	2.4e-07	4.89344	9.91e-07
Spinal cord cervical c-1	PCDHA4	5	140806928	140806929	0.263	rs4451093	5.29	rs6891995	0.252144	6.02	5.1897	339	1	top1	0.25	1.3e-09	5.1897	2.11e-07
Spinal cord cervical c-1	PCDHA7	5	140834247	140834248	0.186	rs4451093	5.29	rs6891995	0.191405	5.32	5.1897	344	1	top1	0.19	1.8e-07	5.1897	2.11e-07
Spinal cord cervical c-1	DARS2	1	173824502	173824503	0.1968	rs6695327	4.93	rs2273366	0.062713	-4.25	-4.31429	266	266	susie	0.076	0.001	5.29563	1.19e-07
Spinal cord cervical c-1	MAPK3	16	30123505	30123506	0.143	rs3814881	-6.76	rs7201780	-0.00311	-3.73	-4.2615	202	9	enet	0.03	0.029	5.3625	8.21e-08
Spinal cord cervical c-1	WBP2NL	22	41998724	41998725	0.154	rs129857	-5.53	rs5996094	0.083149	-4.23	-3.8841	334	334	susie	0.096	0.00024	5.4897	4.03e-08
Spinal cord cervical c-1	GIGYF1	7	100689447	100689448	0.2562	rs1734907	4.27	rs221784	0.05833	4.49	4.2254	298	22	enet	0.15	4.5e-06	5.60602	2.07e-08
Spinal cord cervical c-1	PPM1M	3	52245792	52245793	0.2765	rs2577831	-8.24	rs34569561	0.169	-4.92	-6.0769	285	1	top1	0.17	1e-06	6.0769	1.23e-09
Spinal cord cervical c-1	INO80E	16	29995293	29995294	0.133	rs3814881	-6.76	rs4787491	0.0443	-3.67	-5.5862	182	182	susie	0.047	0.0086	6.1352	8.5e-10
Spinal cord cervical c-1	AS3MT	10	102869515	102869516	0.551	rs4147157	-8.65	rs7085104	0.380243	6.94	6.2833	339	1	top1	0.38	9.1e-15	6.2833	3.31e-10
Spinal cord cervical c-1	MIR137HG	1	98049862	98049863	0.1987	rs1782810	-7.22	rs4598523	0.029446	-3.76	-6.65556	341	1	top1	0.029	0.03	6.65556	2.82e-11
Spinal cord cervical c-1	None	10	102914584	102914585	0.102	rs4147157	-8.65	rs10883826	0.027192	4.22	7	338	338	susie	0.051	0.0062	6.6723	2.52e-11
Spinal cord cervical c-1	GNL3	3	52681155	52681156	0.099	rs2577831	-8.24	rs1108842	0.0688	-3.67	-8.1724	342	1	top1	0.069	0.0018	8.1724	3.02e-16
Spinal cord cervical c-1	NEK4	3	52770948	52770949	0.1684	rs2577831	-8.24	rs730050	0.0502	-3.89	-4.1316	357	357	susie	0.068	0.0018	8.5491	1.24e-17
Substantia nigra	CDK2AP1	12	123272333	123272334	0.175	rs1609520	8.52	rs11057306	-0.007344	3.02	-0.63208	318	318	susie	0.042	0.016	-6.9269	4.3e-12
Substantia nigra	MDK	11	46380755	46380756	0.1573	rs12574259	6.44	rs2279465	0.01529	-3.53	5.7286	225	225	susie	0.057	0.0061	-6.3653	1.95e-10
Substantia nigra	ITIH4	3	52830738	52830739	0.3146	rs2577831	-8.24	rs2276817	0.2552	5.57	-6.1846	357	1	top1	0.26	6e-09	-6.1846	6.23e-10
Substantia nigra	LRRC37A	17	46292732	46292733	0.72	rs4277389	-4.47	rs8072451	0.184469	5.23	-4.4565	71	19	enet	0.42	3.4e-15	-6.06888	1.29e-09
Substantia nigra	ABHD14A	3	51971425	51971426	0.2542	rs9311474	-7.21	rs13316105	-0.0065	3.1	-1.9431	202	202	susie	0.012	0.13	-5.8179	5.96e-09
Substantia nigra	MRM2	7	2242197	2242198	0.279	rs6461049	8.46	rs3757440	0.06127	-4.24	5.7167	410	410	susie	0.1	0.00035	-5.62555	1.85e-08
Substantia nigra	STAG1-DT	3	136752629	136752630	0.4047	rs7432375	7.55	rs696081	0.14183	-4.74	7.1833	322	3	lasso	0.2	3.2e-07	-5.5969	2.18e-08
Substantia nigra	ASPHD1	16	29900374	29900375	0.103	rs3814881	-6.76	rs10083738	0.0701	3.85	-5.569	164	1	top1	0.07	0.0026	-5.569	2.56e-08
Substantia nigra	CATSPER2	15	43667701	43667702	0.216	rs529611	-4.86	rs3862138	0.07422	3.92	-3.6211	223	4	lasso	0.11	0.0002	-5.24457	1.57e-07
Substantia nigra	COA8	14	103562961	103562962	0.295	rs2295146	6.02	rs34026011	0.08625	-4.23	4.9516	341	3	lasso	0.13	5.6e-05	-4.9976	5.81e-07
Substantia nigra	UPF3A	13	114281583	114281584	0.282	rs3812831	3.93	rs6560933	-0.00802	-3.54	3.08	207	207	susie	0.074	0.002	-4.89831	9.67e-07
Substantia nigra	RCBTB1	13	49585582	49585583	0.317	rs4942851	-4.8	rs4942851	0.12283	4.1	-4.8	363	1	top1	0.12	7.8e-05	-4.8	1.59e-06
Substantia nigra	MSRA	8	10054267	10054268	0.247	rs4841356	-4.39	rs6999196	-0.00605	-3.74	-1.0779	607	607	susie	-0.00034	0.33	4.8756	1.08e-06
Substantia nigra	SMDT1	22	42079690	42079691	0.31	rs129857	-5.53	rs6002621	0.248538	-5.72	-4.623	320	320	susie	0.27	2.2e-09	5.14419	2.69e-07
Substantia nigra	DNM1P51	15	84411700	84411701	0.29	rs17599989	-6.6	rs306202	0.02856	-3.99	-1.9844	255	255	susie	0.047	0.012	5.22248	1.77e-07
Substantia nigra	SNX19	11	130916508	130916509	0.4773	rs10791097	4.92	rs3751039	0.1445	-5.71	-4.0541	619	9	lasso	0.32	2.3e-11	5.242	1.59e-07
Substantia nigra	AS3MT	10	102869515	102869516	0.458	rs4147157	-8.65	rs7085104	0.327582	6.24	6.2833	336	10	lasso	0.35	2.1e-12	5.6249	1.86e-08
Substantia nigra	WDR73	15	84654342	84654343	0.207	rs17599989	-6.6	rs12900463	0.01832	-3.78	-5.3333	325	325	susie	0.054	0.0074	5.75174	8.83e-09
Substantia nigra	PPM1M	3	52245792	52245793	0.1705	rs2577831	-8.24	rs353547	0.05778	-4.15	-6.2712	284	9	enet	0.1	0.00034	6.2539	4e-10
Substantia nigra	GOLGA6L10	15	82349474	82349475	0.423	rs11631963	4.98	rs17354842	0.18032	-5.92	-1.9615	294	9	lasso	0.37	4.5e-13	6.43388	1.24e-10
Substantia nigra	GOLGA2P7	15	84230135	84230136	0.347	rs4643294	-6.52	rs4842939	0.02641	-3.75	-5.7619	193	193	susie	0.17	2.4e-06	6.72392	1.77e-11
Thyroid	ARL6IP4	12	122981649	122981650	0.0559	rs1609520	8.52	rs7296418	0.032014	-5.18	7.8871	294	294	susie	0.036	3e-06	-8.11668	4.79e-16
Thyroid	MARCKSL1P1	10	103175553	103175554	0.0882	rs4147157	-8.65	rs12220375	0.075407	6.69	-7.9231	344	1	top1	0.075	1.3e-11	-7.92308	2.32e-15
Thyroid	PTN	7	137343864	137343865	0.1316	rs983708	-7.83	rs320703	0.0655	6.88	-7.68333	396	13	enet	0.079	4.2e-12	-7.49173	6.8e-14
Thyroid	STAG1-DT	3	136752629	136752630	0.04	rs7432375	7.55	rs654237	0.0169	-4.46	7.0508	322	1	top1	0.017	0.001	-7.05085	1.78e-12
Thyroid	GLT8D1	3	52705634	52705635	0.0458	rs2577831	-8.24	rs13071584	0.0488	5.7	-7.0339	340	1	top1	0.049	5.3e-08	-7.0339	2.01e-12
Thyroid	PBRM1	3	52685916	52685917	0.2785	rs2577831	-8.24	rs1866268	0.352	14.53	-6.9153	345	345	susie	0.36	8.2e-58	-6.87832	6.06e-12
Thyroid	MIR130AHG	11	57638023	57638024	0.1633	rs9420	5.64	rs731384	0.0891	-7.9	4.7808	392	16	enet	0.13	1.5e-18	-6.76807	1.31e-11
Thyroid	None	7	137354482	137354483	0.4005	rs983708	-7.83	rs320692	0.387	-15.14	5.71186	393	17	enet	0.41	9.1e-67	-6.68818	2.26e-11
Thyroid	SPATS2L	2	200305880	200305881	0.1466	rs281771	7.194	rs2347758	0.14	-8.15	-0.30097	485	485	susie	0.16	4.7e-23	-6.6799	2.39e-11
Thyroid	None	11	133901600	133901601	0.1517	rs7122746	-5.51	rs558709	0.0769	7.25	-5.04	486	4	lasso	0.1	1.8e-15	-6.57235	4.95e-11
Thyroid	SBNO1-AS1	12	123363867	123363868	0.4114	rs1609520	8.52	rs3759114	0.172824	-10.6	6.7442	314	314	susie	0.23	6.8e-35	-6.23977	4.38e-10
Thyroid	PCCB	3	136250305	136250306	0.2517	rs7432375	7.55	rs10935177	0.149	-9.65	6.4746	261	17	enet	0.17	6.7e-26	-6.20656	5.42e-10
Thyroid	IGSF9B	11	133956984	133956985	0.511	rs893949	5.55	rs558709	0.405	15.27	-5.04	502	9	lasso	0.43	7.8e-73	-6.09831	1.07e-09
Thyroid	PPP2R5CP	3	52373651	52373652	0.0414	rs2577831	-8.24	rs34569561	0.0431	5.49	-6.0769	320	1	top1	0.043	3.1e-07	-6.07692	1.23e-09
Thyroid	MDK	11	46380755	46380756	0.0479	rs12574259	6.44	rs1489192	0.0521	-5.63	6.0571	210	1	top1	0.052	1.9e-08	-6.05714	1.39e-09
Thyroid	JKAMP	14	59484442	59484443	0.1087	rs1952035	4.7	rs10146557	0.0147	5.36	-2.68421	431	26	enet	0.041	6.9e-07	-6.0513	1.44e-09
Thyroid	SERPING1	11	57597386	57597387	0.0464	rs9420	5.64	rs11603020	-0.00155	-3.64	4.4267	380	380	susie	0.00081	0.23	-6.02051	1.74e-09
Thyroid	ZFYVE21	14	103715729	103715730	0.0902	rs2295146	6.02	rs4900594	0.0318	-5.06	5.52542	327	3	lasso	0.033	6.6e-06	-5.856	4.74e-09
Thyroid	NRGN	11	124739845	124739846	0.2437	rs11219769	-5.77	rs12278912	0.142	9.1	-4.7031	499	16	enet	0.15	4.1e-22	-5.81254	6.15e-09
Thyroid	PPP1R13B-DT	14	103847720	103847721	0.0711	rs2295146	6.02	rs7159810	0.0396	-6.37	5.74576	308	308	susie	0.061	1.1e-09	-5.7461	9.13e-09
Thyroid	SELENOH	11	57741249	57741250	0.0384	rs9420	5.64	rs631791	0.0149	-4.52	4.7419	386	386	susie	0.021	0.00031	-5.73867	9.54e-09
Thyroid	IRF3	19	49665140	49665141	0.201	rs2304204	-6.32	rs2304206	0.117	8.34	-6.28767	314	31	enet	0.12	5.2e-18	-5.71296	1.11e-08
Thyroid	RGS6	14	71932438	71932439	0.1015	rs36332	7.12	rs4902969	0.0361	-6.64	2.57143	516	3	lasso	0.086	5.2e-13	-5.5939	2.22e-08
Thyroid	WNT3	17	46833057	46833058	0.3306	rs199536	4.19	rs199501	0.353	14.49	-4.0694	243	243	susie	0.39	8.5e-64	-5.59389	2.22e-08
Thyroid	NPIPB12	16	29505998	29505999	0.0736	rs3814881	-6.76	rs7201384	0.025873	5.51	-5.1695	159	159	susie	0.03	1.8e-05	-5.539	3.04e-08
Thyroid	MFAP3	5	154038936	154038937	0.0785	rs6580048	6.106	rs6580048	0.0685	-4.1	6.1059	508	6	enet	0.091	1.1e-13	-5.44025	5.32e-08
Thyroid	CUEDC2	10	102432660	102432661	0.0554	rs4147157	-8.65	rs6584499	-0.000972	-3.69	1.4286	318	318	susie	0.016	0.0013	-5.40794	6.38e-08
Thyroid	THOC7	3	63863902	63863903	0.0681	rs704367	-5.24	rs4688424	0.0154	-4.05	3.2796	570	570	susie	0.022	0.00021	-5.36171	8.24e-08
Thyroid	CISD2	4	102868977	102868978	0.1052	rs7676765	-5.52	rs223482	0.123	-8.79	5.31034	300	1	top1	0.12	2.5e-18	-5.31	1.09e-07
Thyroid	LFNG	7	2512528	2512529	0.0744	rs10239050	7.85	rs11768384	-0.00147	3.19	-1.31507	444	444	susie	0.0095	0.011	-5.2274	1.72e-07
Thyroid	SLC9C2	1	173602770	173602771	0.1713	rs6695327	4.93	rs1475306	0.0992	8.68	-4.05063	270	9	lasso	0.16	5.1e-24	-5.21988	1.79e-07
Thyroid	NDUFAF7	2	37231713	37231714	0.0837	rs1158218	-5.102	rs1137437	0.0394	6.14	-4.64407	451	6	lasso	0.047	1e-07	-5.15818	2.49e-07
Thyroid	VPS29	12	110501558	110501559	0.1338	rs28555214	5.94	rs4766492	0.126454	8.76	-5	207	207	susie	0.13	3.3e-19	-5.14925	2.62e-07
Thyroid	LINC00933	15	84570923	84570924	0.2523	rs17599989	-6.6	rs11633534	0.182	11.11	-6.0781	310	310	susie	0.25	2.5e-38	-5.14791	2.63e-07
Thyroid	CRTC2	1	153958624	153958625	0.0353	rs3748848	4.77	rs11583896	0.00273	-3.62	4.5942	315	315	susie	0.0055	0.042	-5.11937	3.07e-07
Thyroid	IMMP2L	7	111562516	111562517	0.1645	rs38752	5.45	rs214455	0.0603	-6.7	4.36842	285	285	susie	0.066	2.5e-10	-5.11086	3.21e-07
Thyroid	UBE2D3	4	102868895	102868896	0.0522	rs7676765	-5.52	rs223413	0.0377	-5.44	3.68657	300	300	susie	0.042	4.1e-07	-5.08	3.77e-07
Thyroid	HARS1	5	140692023	140692024	0.0343	rs4451093	5.293	rs11167609	0.00765	-4.71	4.8226	330	330	susie	0.02	0.0004	-5.05522	4.3e-07
Thyroid	MRM2	7	2242197	2242198	0.3303	rs6461049	8.46	rs7787274	0.00521	-5.1	5.78333	406	31	enet	0.063	6.3e-10	-5.05393	4.33e-07
Thyroid	None	14	103880110	103880111	0.0628	rs2295146	6.02	rs3742365	0.0168	-5.06	5.91525	318	5	lasso	0.028	3.5e-05	-4.9877	6.11e-07
Thyroid	KMT5A	12	123383772	123383773	0.1295	rs1609520	8.52	rs28533432	0.068579	-7.25	6.0656	316	16	enet	0.092	6e-14	-4.9874	6.12e-07
Thyroid	KLHL20	1	173714940	173714941	0.1042	rs6695327	4.93	rs7314	0.0281	-5.32	3.83333	246	26	enet	0.032	1e-05	-4.98565	6.18e-07
Thyroid	COA8	14	103562961	103562962	0.353	rs2295146	6.02	rs12889403	0.113	-8.35	4.83871	336	336	susie	0.12	1.4e-17	-4.9733	6.58e-07
Thyroid	LINC01068	13	79566726	79566727	0.2526	rs9318627	-5.54	rs1212082	0.241397	12	-4.9868	339	339	susie	0.25	1.4e-37	-4.96925	6.72e-07
Thyroid	FOXN2	2	48314636	48314637	0.4589	rs10153773	-4.385	rs10153773	0.238	8.02	-4.38462	302	20	enet	0.27	3.1e-41	-4.96298	6.94e-07
Thyroid	CSPG4P12	15	85191437	85191438	0.4352	rs17599989	-6.6	rs2342120	0.16	10.08	-0.6164	486	47	enet	0.3	1.5e-46	-4.9423	7.72e-07
Thyroid	POC1A	3	52154689	52154690	0.0463	rs2577831	-8.24	rs3774367	0.00159	-3.15	2.7386	260	260	susie	0.0083	0.016	-4.8624	1.16e-06
Thyroid	CYP2D6	22	42130905	42130906	0.3881	rs129857	-5.53	rs2142694	0.308	-13.94	5.2568	326	46	enet	0.36	2.7e-57	-4.82785	1.38e-06
Thyroid	CSTPP1	11	46936688	46936689	0.1467	rs12574259	6.44	rs1352307	0.107	-7.94	4.7615	267	1	top1	0.11	4.7e-16	-4.76154	1.92e-06
Thyroid	HMOX2	16	4475923	4475924	0.1186	rs4786490	4.92	rs6500606	0.110465	8.1	4.8033	414	1	top1	0.11	1.7e-16	4.80328	1.56e-06
Thyroid	SCRIB	8	143815378	143815379	0.1583	rs11136325	-4.72	rs34099611	0.0801	-7.48	-3.2941	273	22	enet	0.099	7.8e-15	4.80625	1.54e-06
Thyroid	None	12	50123363	50123364	0.2244	rs844347	5.08	rs6580729	0.124078	9.85	3.3472	285	17	enet	0.21	1.2e-31	4.8271	1.39e-06
Thyroid	PUF60	8	143829858	143829859	0.1508	rs11136325	-4.72	rs11993154	0.102	-8.01	-4.5067	264	16	enet	0.11	5.8e-17	4.85871	1.18e-06
Thyroid	PAGR1	16	29815951	29815952	0.0632	rs3814881	-6.76	rs1129700	-0.000271	-3.63	-1.3281	143	143	susie	0.025	8.4e-05	4.85895	1.18e-06
Thyroid	HAPLN4	19	19262795	19262796	0.1235	rs2905424	6.32	rs2074296	0.16	9.63	4.8806	310	1	top1	0.16	1.3e-23	4.8806	1.06e-06
Thyroid	CAMKK2	12	121298307	121298308	0.2401	rs2686386	5.12	rs2686345	0.048113	6.03	4.6479	370	370	susie	0.07	8.3e-11	4.95049	7.4e-07
Thyroid	GOLGA2P7	15	84230135	84230136	0.326	rs4643294	-6.52	rs11633075	0.207	-11.07	-5.8889	192	27	enet	0.31	8.3e-49	4.97371	6.57e-07
Thyroid	NAA80	3	50299116	50299117	0.1653	rs9877046	-6.16	rs2236947	0.0146	4.89	1.6857	293	4	lasso	0.031	1.1e-05	4.98609	6.16e-07
Thyroid	RERE-AS1	1	8424644	8424645	0.1006	rs172531	5.45	rs301805	0.108	-8.16	-4.15254	294	3	lasso	0.11	1.4e-16	5.07817	3.81e-07
Thyroid	GOLGA6L10	15	82349474	82349475	0.4051	rs11631963	4.98	rs17507216	0.278	-13.23	-3.0227	294	46	enet	0.39	7e-63	5.08417	3.69e-07
Thyroid	None	22	42139926	42139927	0.1409	rs129857	-5.53	rs6519301	0.0164	-5.16	-4.7119	331	38	enet	0.034	4.5e-06	5.10141	3.37e-07
Thyroid	TM6SF2	19	19273390	19273391	0.1232	rs2905424	6.32	rs735273	0.158	10	4.97015	314	314	susie	0.16	1.7e-23	5.12623	2.96e-07
Thyroid	CUL9	6	43182174	43182175	0.1127	rs6938026	-5.73	rs6924555	0.0208	-4.6	-5.0143	336	20	enet	0.03	2e-05	5.1435	2.7e-07
Thyroid	PCDHA4	5	140806928	140806929	0.0627	rs4451093	5.293	rs10038174	0.0804	7.1	5.1552	340	1	top1	0.08	2.7e-12	5.15517	2.53e-07
Thyroid	DCP1A	3	53347609	53347610	0.0734	rs11130331	-7.4	rs516362	0.0191	-5.59	-4.2615	388	12	enet	0.024	0.00013	5.20106	1.98e-07
Thyroid	ACTR5	20	38748441	38748442	0.1014	rs4812319	-6.17	rs2245231	0.076509	-7.26	-5.3015	406	406	susie	0.082	1.5e-12	5.2035	1.96e-07
Thyroid	PCDHA7	5	140834247	140834248	0.0665	rs4451093	5.293	rs3806845	0.0588	6.09	5.2069	345	1	top1	0.059	2.4e-09	5.2069	1.92e-07
Thyroid	OLA1P1	22	42108952	42108953	0.0749	rs129857	-5.53	rs2142694	0.0881	7.22	5.2568	321	1	top1	0.088	2.3e-13	5.25676	1.47e-07
Thyroid	CHRNB4	15	78727753	78727754	0.0966	rs8042059	6.11	rs8038920	0.00203	-3.55	0.7879	410	410	susie	0.01	0.0086	5.27022	1.36e-07
Thyroid	TSSK6	19	19515684	19515685	0.0572	rs2905424	6.32	rs6511027	0.0189	4.12	4.79381	316	316	susie	0.025	9.7e-05	5.35326	8.64e-08
Thyroid	DOC2A	16	30023269	30023270	0.0499	rs3814881	-6.76	rs11642612	0.0386	-5.4	-5.3553	190	1	top1	0.039	1.3e-06	5.35526	8.54e-08
Thyroid	CYP2D7	22	42144576	42144577	0.4393	rs129857	-5.53	rs1801311	0.406	-15.3	-4.7213	330	31	enet	0.44	1.3e-74	5.36058	8.3e-08
Thyroid	UBE2D3-AS1	4	102828159	102828160	0.0593	rs7676765	-5.52	rs6419160	0.0516	-5.87	-5.39655	295	1	top1	0.052	2.2e-08	5.4	6.79e-08
Thyroid	PCDHA5	5	140822193	140822194	0.0443	rs4451093	5.293	rs10066278	0.0107	4.13	5.2586	346	346	susie	0.013	0.0042	5.43308	5.54e-08
Thyroid	MSL2	3	136197240	136197241	0.0461	rs7432375	7.55	rs1711171	-0.000397	3.8	5.3077	263	3	lasso	0.0011	0.2	5.46336	4.67e-08
Thyroid	PLCL1	2	197804701	197804702	0.0523	rs4685	5.709	rs4850437	0.0548	-6.64	-4.10769	277	18	enet	0.072	3.6e-11	5.48919	4.04e-08
Thyroid	TCTN1	12	110614026	110614027	0.0457	rs28555214	5.94	rs7304243	0.026841	4.29	5.5161	191	1	top1	0.027	4.7e-05	5.51613	3.47e-08
Thyroid	CKAP5	11	46846307	46846308	0.046	rs12574259	6.44	rs6485700	0.00926	3.97	4.9225	249	18	enet	0.012	0.0051	5.59297	2.23e-08
Thyroid	CDK10	16	89680736	89680737	0.4823	rs154665	4.61	rs12924572	0.344542	-14.07	-2.5	396	37	enet	0.45	2.8e-77	5.59876	2.16e-08
Thyroid	None	3	136839020	136839021	0.0509	rs7432375	7.55	rs7621932	0.0222	5.09	3.9275	322	8	enet	0.041	5.3e-07	5.64056	1.7e-08
Thyroid	NMB	15	84658562	84658563	0.111	rs17599989	-6.6	rs17532346	0.0672	-6.48	-6.0938	327	5	lasso	0.078	5.5e-12	5.71629	1.09e-08
Thyroid	PPP1R13B	14	103847589	103847590	0.1439	rs2295146	6.02	rs4900594	0.13	9.25	5.52542	308	308	susie	0.14	1.5e-20	5.7204	1.06e-08
Thyroid	INO80E	16	29995293	29995294	0.2451	rs3814881	-6.76	rs4787491	0.300817	-13.18	-5.5862	179	179	susie	0.32	2e-50	5.73581	9.7e-09
Thyroid	TWF2-DT	3	52239260	52239261	0.0278	rs2577831	-8.24	rs352139	0.0192	-4.13	-5.8413	279	1	top1	0.019	0.00051	5.84127	5.18e-09
Thyroid	NT5DC2	3	52535053	52535054	0.3163	rs2577831	-8.24	rs4687626	0.141	-9.91	-5.9831	327	22	enet	0.18	3.3e-27	5.85885	4.66e-09
Thyroid	SF3B1	2	197435090	197435091	0.0667	rs4685	5.709	rs10931787	0.0826	-8.35	-5.01639	306	17	enet	0.1	1.2e-15	5.93713	2.9e-09
Thyroid	None	14	103762802	103762803	0.0525	rs2295146	6.02	rs722637	0.0673	6.5	5.95	311	1	top1	0.067	1.7e-10	5.95	2.68e-09
Thyroid	NAGA	22	42070841	42070842	0.3399	rs129857	-5.53	rs2284087	0.336	14.11	4.4	314	28	enet	0.43	1.4e-72	6.02651	1.68e-09
Thyroid	FES	15	90883694	90883695	0.455	rs4702	7.77	rs1894400	0.297	-13.16	-6.0323	453	3	lasso	0.3	9.2e-47	6.07335	1.25e-09
Thyroid	ZSCAN29	15	43371024	43371025	0.2615	rs529611	-4.86	rs7163288	0.239	-11.87	-4.6296	235	20	enet	0.28	1.2e-42	6.11137	9.88e-10
Thyroid	WDR73	15	84654342	84654343	0.2096	rs17599989	-6.6	rs17532346	0.246	-12.21	-6.0938	325	325	susie	0.25	3.3e-38	6.12616	9e-10
Thyroid	AS3MT	10	102869515	102869516	0.5395	rs4147157	-8.65	rs7096169	0.492029	16.88	6.4667	339	26	enet	0.54	1.1e-97	6.27523	3.49e-10
Thyroid	CYP17A1	10	102837532	102837533	0.0479	rs4147157	-8.65	rs3736922	0.037309	5.09	6.3051	338	1	top1	0.037	1.9e-06	6.30508	2.88e-10
Thyroid	WDR82	3	52288019	52288020	0.0291	rs2577831	-8.24	rs34569561	-0.00164	-3.58	-6.0769	292	292	susie	0.0011	0.2	6.3443	2.23e-10
Thyroid	TMEM219	16	29940884	29940885	0.0296	rs3814881	-6.76	rs4238961	-0.001152	-3.57	-2.9286	163	163	susie	0.004	0.07	6.82472	8.81e-12
Thyroid	ABCB9	12	122981569	122981570	0.0491	rs1609520	8.52	rs641760	0.042469	5.67	5.1515	294	294	susie	0.045	1.7e-07	7.04311	1.88e-12
Thyroid	GLYCTK	3	52287088	52287089	0.2964	rs2577831	-8.24	rs9311474	0.206	-11.08	-7.2069	291	291	susie	0.21	4.5e-31	7.14784	8.82e-13
Thyroid	CLCN3	4	169612632	169612633	0.0722	rs13111508	6.04	rs4692714	0.0138	5.14	4.21212	316	11	enet	0.026	6e-05	7.15	8.63e-13
Thyroid	GNL3	3	52681155	52681156	0.0291	rs2577831	-8.24	rs7614981	0.0366	-5.06	-7.2759	343	1	top1	0.037	2.4e-06	7.27586	3.44e-13
Thyroid	WBP1L	10	102743969	102743970	0.2015	rs4147157	-8.65	rs999867	0.103179	-7.87	-8.4675	348	25	enet	0.11	3.5e-16	7.3886	1.48e-13
Thyroid	None	17	19143688	19143689	0.3158	rs12602286	4.68	rs4924986	0.209	11.29	4.1412	183	183	susie	0.27	7.6e-41	7.47856	7.51e-14
Thyroid	NEK4	3	52770948	52770949	0.1483	rs2577831	-8.24	rs13071584	0.152	-9.98	-7.0339	357	357	susie	0.16	1.7e-23	7.55859	4.07e-14
Whole Blood	RNF112	17	19411124	19411125	0.2706	rs12602286	4.68	rs12602286	0.1	-8.28	4.6849	244	244	susie	0.13	1.2e-22	-14.25	4.48e-46
Whole Blood	ARL6IP4	12	122981649	122981650	0.0936	rs1609520	8.52	rs4275659	0.0193	-5.67	7.67742	292	292	susie	0.025	2e-05	-9.09402	9.54e-20
Whole Blood	PCCB	3	136250305	136250306	0.0632	rs7432375	7.55	rs556788	0.048075	-6.34	7.25	261	261	susie	0.05	2.8e-09	-7.3081	2.71e-13
Whole Blood	None	3	52848552	52848553	0.0173	rs2577831	-8.24	rs11922961	0.026766	4.43	-7.0339	354	1	top1	0.027	1.2e-05	-7.0339	2.01e-12
Whole Blood	MARCKSL1P1	10	103175553	103175554	0.0856	rs4147157	-8.65	rs11191454	0.0133	4.51	-8	344	344	susie	0.019	0.0002	-6.93407	4.09e-12
Whole Blood	SPATA2L	16	89701704	89701705	0.141	rs154665	4.61	rs1110331	0.106	-9.73	3.62687	390	18	enet	0.15	2.9e-26	-6.71956	1.82e-11
Whole Blood	STIMATE	3	52897595	52897596	0.1739	rs2577831	-8.24	rs2276825	0.12228	9.2	-5.76562	351	26	enet	0.13	4.5e-22	-6.62842	3.39e-11
Whole Blood	ITIH3	3	52794767	52794768	0.0495	rs2577831	-8.24	rs1573815	0.02266	5.11	-5.98462	360	17	enet	0.032	1.7e-06	-6.37403	1.84e-10
Whole Blood	SPCS1	3	52704954	52704955	0.0241	rs2577831	-8.24	rs1133415	0.024528	4.51	-6.01724	338	1	top1	0.025	2.8e-05	-6.01724	1.77e-09
Whole Blood	NT5C2	10	103193305	103193306	0.0843	rs4147157	-8.65	rs732998	0.0396	6.28	-7.8718	342	19	enet	0.058	1.6e-10	-5.95552	2.59e-09
Whole Blood	CYP2D6	22	42130905	42130906	0.444	rs129857	-5.53	rs2142694	0.413744	-17.28	5.2568	325	49	enet	0.46	2.2e-92	-5.78065	7.44e-09
Whole Blood	KLHL20	1	173714940	173714941	0.0318	rs6695327	4.93	rs16846520	0.002783	-3.75	3.13889	240	240	susie	0.007	0.017	-5.68504	1.31e-08
Whole Blood	ATG13	11	46617526	46617527	0.0385	rs12574259	6.44	rs7112229	0.0138	-4.15	5.75714	219	6	lasso	0.024	3.7e-05	-5.61764	1.94e-08
Whole Blood	ARHGAP1	11	46700598	46700599	0.0232	rs12574259	6.44	rs10501319	0.000939	3.5	-2.29545	224	224	susie	0.015	0.00092	-5.59944	2.15e-08
Whole Blood	SFMBT1	3	53046067	53046068	0.0695	rs2577831	-8.24	rs17304995	0.053188	7.09	-5.23077	343	343	susie	0.057	2e-10	-5.57461	2.48e-08
Whole Blood	LIMA1	12	50283545	50283546	0.042	rs844347	5.08	rs7296291	0.0225	5.44	-2.88406	288	16	enet	0.027	9.5e-06	-5.46589	4.61e-08
Whole Blood	SBNO1-AS1	12	123363867	123363868	0.1775	rs1609520	8.52	rs3803001	0.0396	-5.98	6.84884	314	41	enet	0.1	8.5e-18	-5.39441	6.88e-08
Whole Blood	POLH	6	43576149	43576150	0.0443	rs6938026	-5.73	rs1051709	-0.00135	3.25	-4.21429	390	390	susie	0.0041	0.054	-5.35412	8.6e-08
Whole Blood	RABGAP1L	1	174159409	174159410	0.092	rs6695327	4.93	rs4140468	0.045029	6.47	-4.22826	248	3	lasso	0.064	1.8e-11	-5.34848	8.87e-08
Whole Blood	EIF2AK2	2	37157064	37157065	0.1869	rs1158218	-5.1	rs11892108	0.062	-7.77	2.5	469	8	lasso	0.15	2.4e-25	-5.23104	1.69e-07
Whole Blood	MUSTN1	3	52835218	52835219	0.1225	rs2577831	-8.24	rs2276825	0.13022	9.7	-5.76562	353	353	susie	0.14	2.4e-23	-5.16971	2.34e-07
Whole Blood	IMMP2L	7	111562516	111562517	0.0791	rs38752	5.45	rs214463	0.059654	-7.34	5.16456	280	12	enet	0.08	4.7e-14	-5.1623	2.44e-07
Whole Blood	ITIH4	3	52830738	52830739	0.4768	rs2577831	-8.24	rs6445538	0.41167	16.77	-6	356	23	enet	0.44	2.3e-85	-5.13098	2.88e-07
Whole Blood	MAPK8IP1P1	17	46243605	46243606	0.2559	rs4277389	-4.47	rs199457	0.551	19.23	-4.0957	51	22	enet	0.57	1.2e-124	-5.12448	2.98e-07
Whole Blood	IGSF9B	11	133956984	133956985	0.1458	rs893949	5.55	rs558709	0.094	8.12	-5.04	502	1	top1	0.094	2.9e-16	-5.04	4.66e-07
Whole Blood	CD47	3	108091024	108091025	0.0713	rs167924	-4.34	rs326341	0.033741	5.64	-2.46875	398	398	susie	0.036	4.2e-07	-4.9001	9.58e-07
Whole Blood	None	17	46260605	46260606	0.3134	rs4277389	-4.47	rs199448	0.599	20.27	-4.0957	57	29	enet	0.64	9.9e-150	-4.82946	1.37e-06
Whole Blood	RBM15B	3	51391267	51391268	0.09	rs9869826	5.01	rs12637997	0.033006	5.11	-4.80597	226	1	top1	0.033	1.3e-06	-4.80597	1.54e-06
Whole Blood	NDUFA13	19	19515735	19515736	0.0347	rs2905424	6.32	rs2288865	0.00103	4.54	2.58442	315	4	lasso	0.0061	0.025	4.77716	1.78e-06
Whole Blood	LRRC37A4P	17	45550334	45550335	0.5342	rs4277389	-4.47	rs17689471	0.667	-21.23	-4.4565	125	49	enet	0.68	1e-168	4.84098	1.29e-06
Whole Blood	ARPC3	12	110450406	110450407	0.0592	rs28555214	5.94	rs7976889	0.0396	-5.55	-4.85246	200	1	top1	0.04	1.2e-07	4.85246	1.22e-06
Whole Blood	FAM216A	12	110468375	110468376	0.1356	rs28555214	5.94	rs7976889	0.137	-9.65	-4.85246	215	1	top1	0.14	2.2e-23	4.85246	1.22e-06
Whole Blood	BAG5	14	103562830	103562831	0.0361	rs2295146	6.02	rs34026011	0.0523	6.03	4.9516	331	1	top1	0.052	1.3e-09	4.95161	7.36e-07
Whole Blood	TMX2	11	57712599	57712600	0.1145	rs9420	5.64	rs1647405	0.0446	5.75	5.29508	380	380	susie	0.047	1e-08	4.95666	7.17e-07
Whole Blood	GPN3	12	110469267	110469268	0.3438	rs28555214	5.94	rs4766492	0.461	-17.58	-5	215	1	top1	0.46	6.9e-92	5	5.73e-07
Whole Blood	SFXN2	10	102714537	102714538	0.0684	rs4147157	-8.65	rs2902548	0.0617	6.77	5.3067	354	354	susie	0.068	3.6e-12	5.00273	5.65e-07
Whole Blood	None	12	50123363	50123364	0.0765	rs844347	5.08	rs1044370	0.0978	8.35	3.80282	286	11	enet	0.098	5.8e-17	5.03447	4.79e-07
Whole Blood	NAA40	11	63938993	63938994	0.0871	rs480211	4.24	rs480211	0.0311	6.36	4.24324	301	23	enet	0.057	2.7e-10	5.0646	4.09e-07
Whole Blood	FES	15	90883694	90883695	0.2356	rs4702	7.77	rs1573643	0.051881	-7.43	-5.80645	449	32	enet	0.096	1.4e-16	5.1057	3.3e-07
Whole Blood	CUL9	6	43182174	43182175	0.1009	rs6938026	-5.73	rs6924555	0.0572	-6.3	-5.01429	319	3	lasso	0.058	1.9e-10	5.11365	3.16e-07
Whole Blood	PSMA4	15	78540404	78540405	0.1152	rs8042059	6.11	rs3813570	0.06517	-7.56	-5.10769	405	405	susie	0.11	2.1e-18	5.1178	3.09e-07
Whole Blood	GATAD2A	19	19385825	19385826	0.0858	rs2905424	6.32	rs4808203	0.159	10.72	5.28333	303	5	lasso	0.17	1.5e-28	5.12304	3.01e-07
Whole Blood	ACTR5	20	38748441	38748442	0.1611	rs4812319	-6.17	rs2245231	0.162	-10.75	-5.2977	406	3	lasso	0.17	2.8e-28	5.27027	1.36e-07
Whole Blood	KCNG2	18	79863667	79863668	0.3368	rs7236339	5.16	rs7238071	0.23003	12.55	5.0241	346	346	susie	0.24	5.9e-42	5.29138	1.21e-07
Whole Blood	LHFPL3-AS2	7	104926644	104926645	0.0973	rs2057884	6.5	rs2470943	0.078661	7.41	5.19737	384	384	susie	0.079	7.1e-14	5.32694	9.99e-08
Whole Blood	BOLA2	16	29454963	29454964	0.0616	rs7190185	-6.1	rs12716974	0.0191	-4.16	-5.63793	151	3	lasso	0.022	6.5e-05	5.36306	8.18e-08
Whole Blood	GOLGA6L5P	15	84516813	84516814	0.083	rs17599989	-6.6	rs2135551	0.036636	-6.22	-5.89062	307	307	susie	0.08	5.7e-14	5.4138	6.17e-08
Whole Blood	DGKZ	11	46332904	46332905	0.0183	rs12574259	6.44	rs876701	0.0126	3.95	5.48571	215	1	top1	0.013	0.0021	5.48571	4.12e-08
Whole Blood	CYP2D7	22	42144576	42144577	0.1985	rs129857	-5.53	rs11090076	0.125027	-9.25	-4.7213	329	39	enet	0.14	3e-24	5.49484	3.91e-08
Whole Blood	MAPK3	16	30123505	30123506	0.1797	rs3814881	-6.76	rs12716974	0.176	-12.21	-5.63793	199	16	enet	0.26	6.1e-46	5.68998	1.27e-08
Whole Blood	PSMD6-AS1	3	64015884	64015885	0.0891	rs704367	-5.24	rs7615475	0.043187	-7.2	-5.05	535	22	enet	0.068	4.5e-12	5.72894	1.01e-08
Whole Blood	NAGA	22	42070841	42070842	0.0521	rs129857	-5.53	rs5758589	0.006431	4.28	4.4462	313	14	enet	0.013	0.0018	5.82691	5.65e-09
Whole Blood	None	7	104941062	104941063	0.1095	rs2057884	6.5	rs2470949	0.107624	8.82	5.47458	380	380	susie	0.11	1.8e-19	5.84701	5e-09
Whole Blood	CLP1	11	57657015	57657016	0.032	rs9420	5.64	rs499188	0.0108	4.45	5.18033	385	385	susie	0.014	0.0015	5.88349	4.02e-09
Whole Blood	KMT5A	12	123383772	123383773	0.1077	rs1609520	8.52	rs28533432	0.0693	7.29	6.06557	316	1	top1	0.069	2.6e-12	6.06557	1.31e-09
Whole Blood	INO80E	16	29995293	29995294	0.0639	rs3814881	-6.76	rs4787491	0.0891	-7.95	-5.58621	179	12	enet	0.093	4.3e-16	6.10553	1.02e-09
Whole Blood	ZSCAN29	15	43371024	43371025	0.0949	rs529611	-4.86	rs2278857	0.033716	-6.71	-4.5375	226	20	enet	0.071	1.2e-12	6.2771	3.45e-10
Whole Blood	SNRNP35	12	123457640	123457641	0.0477	rs1609520	8.52	rs35970945	0.00537	4.29	3.87424	337	3	enet	0.012	0.0031	6.33556	2.36e-10
Whole Blood	NMB	15	84658562	84658563	0.0255	rs17599989	-6.6	rs1051168	0.030905	-5.4	-6.46875	328	328	susie	0.034	8.4e-07	6.3685	1.91e-10
Whole Blood	None	17	19143688	19143689	0.119	rs12602286	4.68	rs12602286	0.0657	6.79	4.6849	193	9	enet	0.076	2.4e-13	6.57584	4.84e-11
Whole Blood	GLYCTK-AS1	3	52299023	52299024	0.0216	rs2577831	-8.24	rs9311474	0.011795	-4.25	-7.2069	300	300	susie	0.013	0.0016	6.9753	3.05e-12
Whole Blood	MAIP1	2	199955316	199955317	0.0594	rs281771	7.19	rs281766	0.0917	8.15	7.01493	329	1	top1	0.092	6.7e-16	7.01493	2.3e-12
Whole Blood	C2orf69	2	199911255	199911256	0.0343	rs281771	7.19	rs11688415	0.0224	5.51	5.87671	312	312	susie	0.029	5.1e-06	7.10013	1.25e-12
Whole Blood	None	3	136839020	136839021	0.0308	rs7432375	7.55	rs696518	0.000148	3.64	7	322	322	susie	0.0025	0.1	7.18742	6.6e-13
Whole Blood	GLYCTK	3	52287088	52287089	0.1693	rs2577831	-8.24	rs9311474	0.165296	-10.67	-7.2069	289	1	top1	0.17	2.8e-28	7.2069	5.72e-13
Whole Blood	SPATA33	16	89657845	89657846	0.1086	rs154665	4.61	rs463938	0.0261	6.58	3.91781	405	18	enet	0.055	4.5e-10	7.6954	1.41e-14
Whole Blood	ABCB9	12	122981569	122981570	0.0314	rs1609520	8.52	rs7296418	0.0393	5.27	7.8871	292	2	lasso	0.04	9.4e-08	7.88742	3.08e-15
Whole Blood	OGFOD2	12	122974682	122974683	0.0214	rs1609520	8.52	rs7135296	2.86e-05	3.38	8.09836	293	293	susie	0.0014	0.16	8.39654	4.6e-17

[truncated: 6 more sheets: S10, S11, S12, S13, S14, S15]
